# Supplementary material for: Gender-based violence and depressive symptoms among female entertainment workers in Cambodia: A cross-sectional study
Source: PLOS Glob Public Health. 2022 Aug 3;2(8):e0000873. doi: 10.1371/journal.pgph.0000873 (PMC10021637; doi:10.1371/journal.pgph.0000873)
Supplement: S1 Data — (XLSX) [file pgph.0000873.s003.xlsx]

## Sheet: Sheet1
Respondent Id	Province Code	Entertainment Location Code	Interview date	Interviewer Code	Supervisor Code	Data entry Code	Date Supervisor check	How old were you at your last birthday?	In what town and province were you born?	In what town and province were you born: Other Province	Marital status	Marital status: Other	Do you have any children?	What is your monthly average income in the last three months?	Dependents: How many people are dependent on you for money and support?	Do any of those dependents currently live with you?	Are they dependent on ur own income solely/someone else contribute hh inco	Who else contributes to your income: Boyfriend/Sweetheart	Who else contributes to your income: Husband	Who else contributes to your income: Children	Who else contributes to your income: Sponsor	Who else contributes to your income: Client	Who else contributes to your income: Other	Who else contributes to your income: Other	Are your parents both still alive?	Pls tell us on your family socioeconomic condition during your childhood?	What is your highest grade you have completed?	Who do you live with currently?	Who do you live with currently: Other	Please describe your living condition	Please describe your living condition: Other	Have you worked in this city 4days per week at least for the last 6month?	Did you always live in this city? [not move more than 6 months]	If not from this city, how long ago in month did you move to this city	How old were you when you move to this city?	What are the top reasons you moved here ?	What are the top reasons you moved here: Other	How many months ago did you start working in entertainment?	Have you ever had a job that was not in entertainment?	What type of job? (List all)	What type of job? (List all): Other	Do you currently have another job that is not in entertainment?	type of job: Hair dresser/Beautician	type of job: Government officer	type of job: Factory worker,	type of job: Construction worker	type of job: Seller	type of job: Entertainment Worker (bar, karaoke, etc.)	type of job: Sex worker
1	Phnom Penh	Karaoke DM	2017-10-26	Chhoun Sreyda	Neur Chanda	Touch Dara	2017-10-26	32	This province		Married		5	350	7	Yes	Someone else contributes	No	No	No	No	No	Yes	PARENTS	Yes	Poor	5	Parents		Parent's house		Yes	Yes					24	Yes	Private company staff		No
2	Phnom Penh	Karaoke DM	2017-10-26	Neur Chanda	Neur Chanda	Touch Dara	2017-10-26	23	Other province	TAKEO	Divoce		0	500	5	No	Someone else contributes	No	No	No	No	No	Yes	FATHER	Yes	Medium	11	Relatives		Rent a room		Yes	Yes					4	Yes	Entertainment Worker (bar, karao		Yes	No	No	No	No	No	No	No
3	Phnom Penh	Karaoke DM	2017-10-26	Chan Sreymom	Neur Chanda	Touch Dara	2017-10-26	24	Other province	KAMPONG CHAM	Single		0	400	1	No	Only me								No	Medium	8	Friends		Rent a room		Yes	Yes					2	Yes	Entertainment Worker (bar, karao		No
4	Phnom Penh	Karaoke DM	2017-10-26	Am Sa Em	Neur Chanda	Touch Dara	2017-10-27	21	Other province	KAMPONG CHAM	Divoce		1	250	3	Yes	Only me								No	Very poor	4	Parents		Rent a room		Yes	Yes					6	Yes	Entertainment Worker (bar, karao		No
5	Phnom Penh	Karaoke DM	2017-10-26	Am Sa Em	Neur Chanda	Touch Dara	2017-10-27	23	Other province	KAMPONG CHHNANG	Divoce		1	350	10	Yes	Someone else contributes	No	No	No	No	No	Yes	YOUNGER BROTHER	Yes	Very poor	0	Parents		Rent a room		Yes	Yes					12	Yes	Entertainment Worker (bar, karao		No
6	Phnom Penh	Karaoke DM	2017-10-26	Ra Romphoun	Neur Chanda	Touch Dara	2017-10-27	28	This province		Separate		1	200	1	Yes	Only me								Yes	Medium	7	Parents		Parent's house		Yes	Yes					17	No			No
7	Phnom Penh	Karaoke DM	2017-10-26	Ra Romphoun	Neur Chanda	Touch Dara	2017-10-27	29	Other province	PAILIN	Divoce		2	140	2	No	Someone else contributes	Yes	No	No	No	No	No		No	Poor	3	Alone		Rent a room		Yes	Yes					11	Yes	Entertainment Worker (bar, karao		No
8	Phnom Penh	Mango	2017-10-25	Chan Sreymom	Neur Chanda	Ly Socheat	2017-10-26	25	Other province	PREY VENG	Single		0	100	1	No	Only me								No	Very poor	0	College		Other	IN WORK PLACE	Yes	Yes					24	Yes	Construction worker		No
9	Phnom Penh	Mango	2017-10-25	Ra Romphoun	Neur Chanda	Ly Socheat	2017-10-26	47	Other province	KAMPONG CHAM	Single		0	180	4	No	Someone else contributes	No	No	No	No	No	Yes	SIBLINGS	No	Poor	0	Alone		Other	IN WORK PLACE	Yes	Yes					24	Yes	Entertainment Worker (bar, karao		No
10	Phnom Penh	Mango	2017-10-26	Neur Chanda	Neur Chanda	Ly Socheat	2017-10-26	24	Other province	PAILIN	Single		0	400	4	No	Someone else contributes	Yes	No	No	No	No	Yes	UNCLE, AUNT, OLDER BROTHER	No	Poor	7	Friends		Rent a room		Yes	Yes					5	Yes	Private company staff		No
11	Phnom Penh	Mango	2017-10-26	Neur Chanda	Neur Chanda	Ly Socheat	2017-10-26	18	This province		Single		0	270	5	Yes	Only me								Yes	Medium	9	Parents		Parent's house		Yes	Yes					6	Yes	Student		Yes	No	No	No	No	No	No	No
12	Phnom Penh	Sre Ambel	2017-10-28	Chan Sreymom	Neur Chanda	Ly Socheat	2017-10-29	21	Other province	KANDAL	Single		0	300	1	No	Someone else contributes	No	No	No	No	No	Yes	OLDER SISTER	No	Poor	12	Relatives		Rent a room		Yes	Yes					12	No			No
13	Phnom Penh	OSCAR BAR	2017-10-23	Ra Romphoun	Neur Chanda	Ly Socheat	2017-10-23	32	Other province	KANDAL	Divoce		2	500	4	No	Only me								Yes	Medium	8	Friends		Rent a room		Yes	Yes					22	Yes	Factory worker,		No
14	Phnom Penh	OSCAR BAR	2017-10-23	Am Sa Em	Neur Chanda	Ly Socheat	2017-10-23	29	Other province	SVAY RIENG	Separate		1	250	1	Yes	Someone else contributes	No	Yes	No	No	No	No		No	Very poor	2	Alone		Own house		Yes	Yes					5	Yes	Seller		No
15	Phnom Penh	OSCAR BAR	2017-10-23	Am Sa Em	Neur Chanda	Ly Socheat	2017-10-23	23	Other province	KAMPONG	Single		0	250	4	No	Only me								Yes	Very poor	5	Relatives		Rent a room		Yes	Yes					15	Yes	Entertainment Worker (bar, karao		No
16	Phnom Penh	OSCAR BAR	2017-10-23	Am Sa Em	Neur Chanda	Ly Socheat	2017-10-23	40	Other province	KAMPONG THOM	Divoce		0	260	0										No	Very poor	1	Friends		Rent a room		Yes	Yes					24	Yes	Farmer/fisherman		No
17	Phnom Penh	OSCAR BAR	2017-10-23	Ra Romphoun	Neur Chanda	Ly Socheat	2017-10-23	27	Other province	PREY VENG	Married		4	130	6	Yes	Someone else contributes	No	Yes	No	No	No	No		No	Very poor	5	Husband		Rent a room		Yes	Yes					7	Yes	Entertainment Worker (bar, karao		No
18	Phnom Penh	OSCAR BAR	2017-10-23	Chhoun Sreyda	Neur Chanda	Ly Socheat	2017-10-24	45	Other province	TAKEO	Married		6	300	6	Yes	Someone else contributes	No	Yes	Yes	No	No	Yes	OLDER SISTER	No	Medium	0	Husband		Own house		Yes	Yes					72	Yes	Entertainment Worker (bar, karao		No
19	Phnom Penh	OSCAR BAR	2017-10-23	Chhoun Sreyda	Neur Chanda	Ly Socheat	2017-10-24	38	Other province	PREY VENG	Divoce		4	800	10	No	Someone else contributes	No	No	Yes	No	No	No		Yes	Medium	12	Relatives		Rent a room		Yes	Yes					144	Yes	Seller		No
20	Phnom Penh	Heng Heng Pkay Meas	2017-10-27	Neur Chanda	Neur Chanda	Ly Socheat	2017-10-27	19	Other province	PURSAT	Single		0	500	2	No	Someone else contributes	No	No	No	No	No	Yes	OLDER SISTER	No	Medium	9	Alone		Rent a room		Yes	Yes					9	Yes	Farmer/fisherman		No
21	Phnom Penh	Heng Heng Pkay Meas	2017-10-27	Neur Chanda	Neur Chanda	Ly Socheat	2017-10-27	18	This province		Single		0	300	0										No	Medium	11	College		Rent a room		Yes	Yes					2	Yes	Student		Yes	No	No	No	No	No	No	No
22	Phnom Penh	Heng Heng Pkay Meas	2017-10-27	Ra Romphoun	Neur Chanda	Ly Socheat	2017-10-28	27	Other province	KAMPONG THOM	Married		3	500	4	Yes	Someone else contributes	No	Yes	No	No	No	No		Yes	Medium	6	Husband		Rent a room		Yes	Yes					4	Yes	Entertainment Worker (bar, karao		No
23	Phnom Penh	Heng Heng Pkay Meas	2017-10-27	Chan Sreymom	Neur Chanda	Ly Socheat	2017-10-28	26	Other province	PURSAT	Single		0	300	3	No	Someone else contributes	No	No	No	No	No	Yes	YOUNGER BROTHER	Yes	Poor	12	Siblings		Other	RENT HOUSE	Yes	Yes					2	Yes	Entertainment Worker (bar, karao		Yes	Yes	No	No	No	No	No	No
24	Phnom Penh	Heng Heng Pkay Meas	2017-10-27	Chan Sreymom	Neur Chanda	Ly Socheat	2017-10-28	25	Other province	KANDAL	Divoce		0	280	1	No	Someone else contributes	No	No	No	No	No	Yes	OLDER SISTER	No	Medium	11	Friends		Rent a room		Yes	Yes					3	Yes	Entertainment Worker (bar, karao		No
25	Phnom Penh	Heng Heng Pkay Meas	2017-10-27	Chhoun Sreyda	Neur Chanda	Ly Socheat	2017-10-28	36	Other province	KAMPOT	Divoce		1	180	1	No	Only me								No	Poor	2	Friends		Rent a room		Yes	Yes					5	Yes	Entertainment Worker (bar, karao		No
26	Phnom Penh	Heng Heng Pkay Meas	2017-10-27	Am Sa Em	Neur Chanda	Ly Socheat	2017-10-28	25	Other province	KAMPONG CHAM	Single		0	350	0										Yes	Poor	10	Alone		Rent a room		Yes	Yes					4	Yes	Entertainment Worker (bar, karao		No
27	Phnom Penh	Smile Girl Bar	2017-10-23	Am Sa Em	Neur Chanda	Touch Dara	2017-10-24	20	Other province	PURSAT	Single		0	250	1	No	Only me								No	Poor	5	Siblings		Rent a room		Yes	Yes					12	No			No
28	Phnom Penh	Smile Girl Bar	2017-10-23	Chan Sreymom	Neur Chanda	Touch Dara	2017-10-24	20	Other province	KAMPONG CHAM	Single		0	400	4	No	Only me								Yes	Medium	5	College		Other	IN WORK PLACE	Yes	Yes					6	Yes	Entertainment Worker (bar, karao		No
29	Phnom Penh	Smile Girl Bar	2017-10-23	Chhoun Sreyda	Neur Chanda	Touch Dara	2017-10-24	26	Other province	KAMPONG CHHNANG	Single		0	200	2	No	Someone else contributes	No	No	No	No	No	Yes	MOTHER	No	Poor	3	Sexual partner		Rent a room		Yes	Yes					36	No			No
30	Phnom Penh	Smile Girl Bar	2017-10-23	Chhoun Sreyda	Neur Chanda	Touch Dara	2017-10-24	26	This province		Married		1	200	2	Yes	Someone else contributes	No	Yes	No	No	No	No		Yes	Medium	9	Husband		Rent a room		Yes	Yes					36	No			No
31	Phnom Penh	Smile Girl Bar	2017-10-23	Chhoun Sreyda	Neur Chanda	Touch Dara	2017-10-24	25	Other province	KAMPONG CHAM	Single		0	150	4	No	Only me								No	Poor	2	Relatives		Rent a room		Yes	Yes					36	Yes	Seller		No
32	Phnom Penh	Smile Girl Bar	2017-10-23	Ra Romphoun	Neur Chanda	Touch Dara	2017-10-24	23	Other province	PURSAT	Single		0	300	6	No	Someone else contributes	No	No	No	No	No	Yes	OLDER SISTER	No	Very poor	5	College		Rent a room		Yes	Yes					24	Yes	Entertainment Worker (bar, karao		No
33	Phnom Penh	Starech Bar	2017-10-23	Am Sa Em	Neur Chanda	Ly Socheat	2017-10-23	30	Other province	SVAY RIENG	Separate		2	300	4	Yes	Only me								Yes	Very poor	6	Alone		Rent a room		Yes	Yes					36	Yes	Factory worker,		No
34	Phnom Penh	Starech Bar	2017-10-23	Am Sa Em	Neur Chanda	Ly Socheat	2017-10-23	35	Other province	BATTAMBANG	Married		2	300	1	No	Only me								Yes	Medium	8	College		Other	IN WORK PLACE	Yes	Yes					48	Yes	Factory worker,		No
35	Phnom Penh	Starech Bar	2017-10-23	Am Sa Em	Neur Chanda	Ly Socheat	2017-10-23	22	Other province	KAMPONG CHHNANG	Divoce		1	300	3	No	Someone else contributes	No	No	No	No	No	Yes	PARENTS	Yes	Medium	8	Siblings		Rent a room		Yes	Yes					19	Yes	Factory worker,		No
36	Phnom Penh	Starech Bar	2017-10-23	Ra Romphoun	Neur Chanda	Ly Socheat	2017-10-23	35	Other province	TAKEO	Divoce		2	200	4	No	Someone else contributes	No	No	No	No	No	Yes	YOUNGER BROTHER	Yes	Very poor	7	Alone		Rent a room		Yes	Yes					3	Yes	Entertainment Worker (bar, karao		No
37	Phnom Penh	Starech Bar	2017-10-23	Ra Romphoun	Neur Chanda	Ly Socheat	2017-10-23	25	This province		Single		0	300	1	No	Someone else contributes	No	No	No	No	No	Yes	YOUNGER BROTHER	Yes	Medium	1	Friends		Rent a room		Yes	Yes					3	Yes	Factory worker,		No
38	Phnom Penh	Starech Bar	2017-10-23	Chan Sreymom	Neur Chanda	Ly Socheat	2017-10-23	23	This province		Separate		1	200	4	No	Only me								No	Poor	0	Alone		Rent a room		Yes	Yes					3	Yes	Entertainment Worker (bar, karao		No
39	Phnom Penh	Starech Bar	2017-10-23	Chan Sreymom	Neur Chanda	Ly Socheat	2017-10-24	25	Other province	KANDAL	Married		0	370	3	Yes	Someone else contributes	No	No	No	No	No	Yes	YOUNGER BROTHER	Yes	Poor	9	Husband		Rent a room		Yes	Yes					12	Yes	Entertainment Worker (bar, karao		No
40	Phnom Penh	Kos kjol plv 72	2017-10-25	Chan Sreymom	Neur Chanda	Touch Dara	2017-10-25	24	Other province	KAMPONG CHHNANG	Single		0	250	3	No	Only me								No	Poor	2	College		Other	IN WORK PLACE	Yes	Yes					5	Yes	Seller		No
41	Phnom Penh	Kos kjol plv 72	2017-10-25	Chhoun Sreyda	Neur Chanda	Touch Dara	2017-10-25	23	Other province	PREY VENG	Single		0	150	2	Yes	Someone else contributes	No	No	No	No	No	Yes	YOUNGER BROTHER	No	Medium	8	Relatives		Other	IN WORK PLACE	Yes	Yes					12	No			No
42	Phnom Penh	Kos kjol plv 72	2017-10-25	Chhoun Sreyda	Neur Chanda	Touch Dara	2017-10-25	19	Other province	PREAH VIHEAR	Single		0	150	2	No	Someone else contributes	No	No	No	No	No	Yes	PARENTS	Yes	Medium	9	Relatives		Other	IN WORK PLACE	Yes	Yes					17	No			No
43	Phnom Penh	Kos kjol plv 72	2017-10-25	Am Sa Em	Neur Chanda	Touch Dara	2017-10-25	24	Other province	KAMPONG CHHNANG	Married		1	250	1	Yes	Someone else contributes	No	Yes	No	No	No	No		Yes	Medium	12	Husband		Other	IN WORK PLACE	Yes	Yes					36	Yes	Entertainment Worker (bar, karao		No
44	Phnom Penh	Kos kjol plv 72	2017-10-25	Neur Chanda	Neur Chanda	Touch Dara	2017-10-25	29	Other province	KAMPONG CHAM	Married		0	75	1	Yes	Someone else contributes	No	Yes	No	No	No	No		Yes	Very poor	5	Husband		Rent a room		Yes	Yes					36	Yes	Factory worker,		No
45	Phnom Penh	Kos kjol plv 72	2017-10-25	Ra Romphoun	Neur Chanda	Touch Dara	2017-10-25	23	Other province	KAMPONG CHHNANG	Single		0	200	4	Yes	Only me								Yes	Medium	1	College		Other	IN WORK PLACE	Yes	Yes					96	No			No
46	Phnom Penh	Kos kjol plv 72	2017-10-25	Ra Romphoun	Neur Chanda	Touch Dara	2017-10-25	24	Other province	KAMPONG CHHNANG	Single		0	150	0										Yes	Poor	11	Parents		Other	IN WORK PLACE	Yes	Yes					3	Yes	Factory worker,		No
47	Phnom Penh	KTV Diyamong	2017-10-24	Am Sa Em	Neur Chanda	Touch Dara	2017-10-25	30	Other province	PURSAT	Divoce		2	300	3	No	Only me								No	Medium	8	Alone		Rent a room		Yes	Yes					36	Yes	Entertainment Worker (bar, karao		No
48	Phnom Penh	KTV Diyamong	2017-10-24	Chhoun Sreyda	Neur Chanda	Touch Dara	2017-10-24	24	Other province	PURSAT	Divoce		0	250	2	No	Someone else contributes	No	No	No	No	No	Yes	PARENTS	Yes	Medium	9	Siblings		Rent a room		Yes	Yes					6	Yes	Seller		No
49	Phnom Penh	KTV Diyamong	2017-10-24	Chhoun Sreyda	Neur Chanda	Touch Dara	2017-10-24	22	Other province	PURSAT	Married		0	300	5	No	Someone else contributes	No	No	No	No	No	Yes	PARENTS	Yes	Medium	5	Alone		Rent a room		Yes	Yes					4	Yes	Entertainment Worker (bar, karao		No
50	Phnom Penh	KTV Diyamong	2017-10-24	Chhoun Sreyda	Neur Chanda	Touch Dara	2017-10-24	25	Other province	KANDAL	Married		1	350	1	No	Only me								Yes	Medium	5	Husband		Rent a room		Yes	Yes					34	Yes	Factory worker,		No
51	Phnom Penh	KTV Diyamong	2017-10-24	Am Sa Em	Neur Chanda	Touch Dara	2017-10-25	19	Other province	KAMPONG CHAM	Single		0	250	0										Yes	Medium	2	Siblings		Rent a room		Yes	Yes					4	Yes	Seller		No
52	Phnom Penh	KTV Diyamong	2017-10-24	Am Sa Em	Neur Chanda	Touch Dara	2017-10-25	27	Other province	KAMPONG SPEU	Married		0	300	3	No	Someone else contributes	No	Yes	No	No	No	No		Yes	Poor	7	Husband		Rent a room		Yes	Yes					12	Yes	Entertainment Worker (bar, karao		No
53	Phnom Penh	KTV Diyamong	2017-10-24	Am Sa Em	Neur Chanda	Touch Dara	2017-10-25	29	Other province	KAMPONG CHAM	Divoce		2	260	4	No	Someone else contributes	No	No	No	No	No	Yes	OLDER SISTER	Yes	Poor	7	Siblings		Rent a room		Yes	Yes					4	Yes	Seller		No
54	Phnom Penh	Beoung Trobek Chum mit	2017-10-28	Ra Romphoun	Neur Chanda	Ly Socheat	2017-10-29	24	Other province	PREY VENG	Married		0	200	4	No	Someone else contributes	No	Yes	No	No	No	No		Yes	Very poor	4	Husband		Rent a room		Yes	Yes					6	Yes	Entertainment Worker (bar, karao		No
55	Phnom Penh	Ek reach poumti 5	2017-10-28	Chhoun Sreyda	Neur Chanda	Ly Socheat	2017-10-29	29	This province		Divoce		2	300	6	Yes	Someone else contributes	No	No	No	No	No	Yes	OLDER BROTHER, MOTHER	No	Poor	11	Parents		Rent a room		Yes	Yes					36	Yes	Private company staff		No
56	Phnom Penh	Ek reach poumti 5	2017-10-28	Chan Sreymom	Neur Chanda	Ly Socheat	2017-10-29	31	This province		Divoce		1	300	3	Yes	Someone else contributes	No	No	No	No	No	Yes	MOTHER	No	Rich	8	Parents		Rent a room		Yes	Yes					18	Yes	Entertainment Worker (bar, karao		No
57	Phnom Penh	Ek reach poumti 5	2017-10-28	Ra Romphoun	Neur Chanda	Ly Socheat	2017-10-29	28	Other province	SVAY RIENG	Divoce		3	220	4	Yes	Only me								No	Very poor	0	Other	CHILD	Rent a room		Yes	Yes					36	Yes	Sex worker		No
58	Phnom Penh	Ek reach poumti 5	2017-10-28	Am Sa Em	Neur Chanda	Ly Socheat	2017-10-29	28	Other province	KAMPONG CHAM	Married		2	180	2	No	Someone else contributes	No	Yes	No	No	No	No		No	Very poor	5	Husband		Rent a room		Yes	Yes					5	Yes	Entertainment Worker (bar, karao		No
59	Phnom Penh	WHITE LOTUS	2017-10-25	Neur Chanda	Neur Chanda	Ly Socheat	2017-10-26	27	Other province	KAMPONG CHAM	Separate		1	350	3	No	Someone else contributes	No	No	No	No	No	Yes	OLDER BROTHER, YOUNGER SISTER	No	Poor	6	College		Other	IN WORK PLACE	Yes	Yes					24	Yes	Farmer/fisherman		No
60	Phnom Penh	WHITE LOTUS	2017-10-25	Neur Chanda	Neur Chanda	Ly Socheat	2017-10-26	34	Other province	BATTAMBANG	Single		0	160	1	No	Only me								No	Very poor	2	College		Other	IN WORK PLACE	Yes	Yes					30	Yes	Entertainment Worker (bar, karao		No
61	Phnom Penh	WHITE LOTUS	2017-10-25	Neur Chanda	Neur Chanda	Ly Socheat	2017-10-26	32	Other province	KANDAL	Single		0	350	3	No	Someone else contributes	No	No	No	No	No	Yes	YOUNGER BROTHER, MOTHER	No	Very poor	9	College		Other	IN WORK PLACE	Yes	Yes					30	Yes	Entertainment Worker (bar, karao		No
62	Phnom Penh	Sre Ambel	2017-10-28	Chhoun Sreyda	Neur Chanda	Ly Socheat	2017-10-29	22	This province		Single		0	300	2	Yes	Only me								No	Poor	12	Siblings		Own house		Yes	Yes					11	Yes	Entertainment Worker (bar, karao		No
63	Phnom Penh	Sre Ambel	2017-10-28	Chhoun Sreyda	Neur Chanda	Ly Socheat	2017-10-29	21	Other province	KANDAL	Single		0	250	6	No	Someone else contributes	No	No	No	No	No	Yes	OLDER BROTHER, PARENTS	Yes	Poor	7	Siblings		Rent a room		Yes	Yes					4	Yes	Entertainment Worker (bar, karao		No
64	Phnom Penh	Sre Ambel	2017-10-28	Chhoun Sreyda	Neur Chanda	Ly Socheat	2017-10-29	21	Other province	KAMPONG CHAM	Single		0	200	3	No	Someone else contributes	No	No	No	No	No	Yes	PARENTS	Yes	Medium	9	Friends		Rent a room		Yes	Yes					6	No			No
65	Phnom Penh	Sre Ambel	2017-10-28	Chan Sreymom	Neur Chanda	Ly Socheat	2017-10-29	19	Other province	KANDAL	Married		0	350	1	No	Only me								No	Poor	8	Husband		Rent a room		Yes	Yes					13	Yes	Entertainment Worker (bar, karao		No
66	Phnom Penh	Sissles Bar	2017-10-23	Chan Sreymom	Neur Chanda	Touch Dara	2017-10-23	27	Other province	KAMPONG CHAM	Single		0	200	3	No	Someone else contributes	No	No	No	No	No	Yes	PARENTS	Yes	Poor	8	Friends		Rent a room		Yes	Yes					18	Yes	Other	TAILOR	No
67	Phnom Penh	Sissles Bar	2017-10-23	Chan Sreymom	Neur Chanda	Touch Dara	2017-10-23	25	Other province	KAMPOT	Single		0	300	5	Yes	Someone else contributes	No	No	No	No	No	Yes	YOUNGER SISTER	Yes	Very poor	3	Siblings		Rent a room		Yes	Yes					108	Yes	Entertainment Worker (bar, karao		No
68	Phnom Penh	Sissles Bar	2017-10-23	Chan Sreymom	Neur Chanda	Touch Dara	2017-10-23	19	Other province	KAMPONG THOM	Single		0	300	3	No	Only me								Yes	Poor	6	Friends		Rent a room		Yes	Yes					24	No			No
69	Phnom Penh	Sissles Bar	2017-10-23	Neur Chanda	Neur Chanda	Touch Dara	2017-10-23	31	This province		Married		2	200	2	Yes	Someone else contributes	No	Yes	No	No	No	No		Yes	Poor	1	Husband		Rent a room		Yes	Yes					3	No			No
70	Phnom Penh	Sissles Bar	2017-10-23	Neur Chanda	Neur Chanda	Touch Dara	2017-10-23	23	Other province	PREY VENG	Single		0	300	1	No	Only me								No	Medium	7	College		Rent a room		Yes	Yes					12	Yes	Other	CASINO	No
71	Phnom Penh	Sissles Bar	2017-10-23	Neur Chanda	Neur Chanda	Touch Dara	2017-10-23	22	Other province	SVAY RIENG	Single		0	1000	3	No	Only me								Yes	Medium	12	College		Rent a room		Yes	Yes					5	Yes	Student		Yes	No	No	No	No	No	No	No
72	Phnom Penh	Sissles Bar	2017-10-23	Neur Chanda	Neur Chanda	Touch Dara	2017-10-23	28	Other province	PREY VENG	Married		2	300	3	No	Someone else contributes	No	Yes	No	No	No	No		Yes	Poor	7	Husband		Rent a room		Yes	Yes					10	Yes	Factory worker,		No
73	Phnom Penh	Reatrey Sambo	2017-10-24	Chan Sreymom	Neur Chanda	Ly Socheat	2017-10-24	27	Other province	KAMPONG THOM	Divoce		0	300	0										No	Poor	7	Alone		Rent a room		Yes	Yes					6	Yes	Factory worker,		No
74	Phnom Penh	Reatrey Sambo	2017-10-24	Ra Romphoun	Neur Chanda	Ly Socheat	2017-10-24	35	Other province	TAKEO	Married		1	200	4	Yes	Someone else contributes	No	Yes	No	No	No	No		Yes	Medium	8	Husband		Rent a room		Yes	Yes					4	Yes	Factory worker,		No
75	Phnom Penh	Reatrey Sambo	2017-10-24	Neur Chanda	Neur Chanda	Ly Socheat	2017-10-24	29	This province		Divoce		1	200	2	Yes	Someone else contributes	No	No	No	No	No	Yes	UNCLE	No	Very poor	4	Parents		Parent's house		Yes	Yes					21	Yes	Entertainment Worker (bar, karao		No
76	Phnom Penh	Reatrey Sambo	2017-10-24	Neur Chanda	Neur Chanda	Ly Socheat	2017-10-24	26	This province		Divoce		1	300	2	Yes	Someone else contributes	No	No	No	No	No	Yes	YOUNGER BROTHER	Yes	Poor	6	Parents		Parent's house		Yes	Yes					7	Yes	Factory worker,		No
77	Phnom Penh	Reatrey Sambo	2017-10-24	Chan Sreymom	Neur Chanda	Ly Socheat	2017-10-24	31	Other province	KAMPONG CHAM	Divoce		0	100	6	Yes	Someone else contributes	No	No	No	No	No	Yes	YOUNGER BROTHER	Yes	Very poor	0	Siblings		Rent a room		Yes	Yes					3	Yes	Entertainment Worker (bar, karao		No
78	Phnom Penh	Reatrey Sambo	2017-10-24	Ra Romphoun	Neur Chanda	Ly Socheat	2017-10-24	25	Other province	KAMPONG CHAM	Divoce		1	200	4	No	Someone else contributes	Yes	No	No	No	No	No		Yes	Medium	0	Alone		Rent a room		Yes	Yes					12	No			No
79	Phnom Penh	Reatrey Sambo	2017-10-24	Ra Romphoun	Neur Chanda	Ly Socheat	2017-10-24	31	Other province	SVAY RIENG	Divoce		1	250	3	No	Only me								Yes	Very poor	5	Alone		Rent a room		Yes	Yes					7	Yes	Entertainment Worker (bar, karao		No
80	Phnom Penh	Dream Bar	2017-10-22	Chhoun Sreyda	Neur Chanda	Ly Socheat	2017-10-23	23	Other province	KANDAL	Single		0	400	2	No	Someone else contributes	No	No	No	No	No	Yes	FATHER	Yes	Medium	7	Alone		Rent a room		Yes	Yes					18	Yes	Entertainment Worker (bar, karao		No
81	Phnom Penh	Dream Bar	2017-10-22	Chhoun Sreyda	Neur Chanda	Ly Socheat	2017-10-23	23	Other province	BATTAMBANG	Single		0	230	1	No	Only me								No	Medium	8	Siblings		Rent a room		Yes	Yes					4	No			No
82	Phnom Penh	Dream Bar	2017-10-22	Chhoun Sreyda	Neur Chanda	Ly Socheat	2017-10-23	41	Other province	BATTAMBANG	Separate		2	1000	4	No	Someone else contributes	No	Yes	No	No	No	No		Yes	Poor	1	College		Rent a room		Yes	Yes					1	Yes	Private company staff		No
83	Phnom Penh	Dream Bar	2017-10-22	Ra Romphoun	Neur Chanda	Ly Socheat	2017-10-23	27	This province		Widow		1	700	2	Yes	Someone else contributes	No	No	No	No	No	Yes	SIBLINGS	No	Poor	9	Alone		Rent a room		Yes	Yes					12	Yes	Factory worker,		No
84	Phnom Penh	Dream Bar	2017-10-22	Ra Romphoun	Neur Chanda	Ly Socheat	2017-10-23	28	Other province	TAKEO	Divoce		1	300	1	Yes	Only me								No	Very poor	6	Other	CHILD	Rent a room		Yes	Yes					12	Yes	Factory worker,		No
85	Phnom Penh	Dream Bar	2017-10-22	Ra Romphoun	Neur Chanda	Ly Socheat	2017-10-23	23	Other province	BATTAMBANG	Single		0	400	10	No	Someone else contributes	No	No	No	No	No	Yes	SIBLINGS	Yes	Medium	9	College		Rent a room		Yes	Yes					3	Yes	Hair dresser/Beautician		No
86	Phnom Penh	Dream Bar	2017-10-22	Am Sa Em	Neur Chanda	Ly Socheat	2017-10-23	33	Other province	TAKEO	Divoce		0	250	2	No	Someone else contributes	Yes	No	No	No	No	No		Yes	Medium	0	Siblings		Sibling's house		Yes	Yes					24	Yes	Seller		No
87	Phnom Penh	Rose Bar	2017-10-24	Chan Sreymom	Neur Chanda	Touch Dara	2017-10-25	34	Other province	KANDAL	Divoce		2	250	2	Yes	Only me								Yes	Very poor	4	Other	CHILD	Other	HOUSE FOR RENT	Yes	Yes					7	Yes	Entertainment Worker (bar, karao		Yes	No	No	No	No	No	No	No
88	Phnom Penh	Rose Bar	2017-10-24	Am Sa Em	Neur Chanda	Touch Dara	2017-10-24	28	Other province	KANDAL	Single		0	300	0										No	Medium	9	Siblings		Sibling's house		Yes	Yes					4	Yes	Seller		No
89	Phnom Penh	Rose Bar	2017-10-24	Am Sa Em	Neur Chanda	Touch Dara	2017-10-24	32	Other province	KAMPONG THOM	Divoce		1	300	3	No	Only me								Yes	Very poor	8	Siblings		Sibling's house		Yes	Yes					8	Yes	Seller		No
90	Phnom Penh	Rose Bar	2017-10-24	Ra Romphoun	Neur Chanda	Touch Dara	2017-10-24	37	This province		Single		0	700	2	Yes	Someone else contributes	No	No	No	No	No	Yes	SIBPLINGS	Yes	Medium	12	Parents		Own house		Yes	Yes					72	No			No
91	Phnom Penh	Rose Bar	2017-10-24	Chhoun Sreyda	Neur Chanda	Touch Dara	2017-10-24	28	Other province	KANDAL	Divoce		2	400	5	No	Only me								Yes	Medium	7	Siblings		Own house		Yes	Yes					27	Yes	Entertainment Worker (bar, karao		Yes	No	No	No	No	Yes	No	No
92	Phnom Penh	Rose Bar	2017-10-24	Neur Chanda	Neur Chanda	Touch Dara	2017-10-24	25	Other province	KAMPONG CHHNANG	Single		0	300	2	No	Someone else contributes	No	No	No	No	No	Yes	OLDER BROTHER	Yes	Very poor	6	Relatives		Rent a room		Yes	Yes					12	Yes	Farmer/fisherman		No
93	Phnom Penh	Rose Bar	2017-10-24	Neur Chanda	Neur Chanda	Touch Dara	2017-10-24	22	Other province	PREY VENG	Single		0	500	0										Yes	Medium	6	Sexual partner		Rent a room		Yes	Yes					4	Yes	Factory worker,		No
94	Phnom Penh	KTV 168	2017-10-27	Am Sa Em	Neur Chanda	Ly Socheat	2017-10-27	29	Other province	KAMPONG CHAM	Married		4	600	4	Yes	Someone else contributes	No	Yes	No	No	No	No		No	Medium	4	Alone		Rent a room		Yes	Yes					5	Yes	Factory worker,		Yes	No	No	No	No	No	No	No
95	Phnom Penh	KTV 168	2017-10-27	Chan Sreymom	Neur Chanda	Ly Socheat	2017-10-27	31	This province		Divoce		0	150	2	No	Only me								No	Rich	6	Siblings		Rent a room		Yes	Yes					48	Yes	Entertainment Worker (bar, karao		No
96	Phnom Penh	KTV 168	2017-10-27	Am Sa Em	Neur Chanda	Ly Socheat	2017-10-27	28	Other province	KRATIE	Divoce		3	200	3	Yes	Someone else contributes	No	No	No	No	No	Yes	PARENTS	Yes	Very poor	0	Parents		Rent a room		Yes	Yes					40	Yes	Factory worker,		No
97	Phnom Penh	KTV 168	2017-10-27	Ra Romphoun	Neur Chanda	Ly Socheat	2017-10-27	26	Other province	KAMPONG THOM	Single		0	250	2	No	Only me								No	Very poor	3	Alone		Rent a room		Yes	Yes					24	Yes	Factory worker,		No
98	Phnom Penh	KTV 168	2017-10-27	Ra Romphoun	Neur Chanda	Ly Socheat	2017-10-27	27	Other province	PREY VENG	Divoce		0	400	4	No	Only me								Yes	Very poor	7	Friends		Rent a room		No	Yes					12	Yes	Factory worker,		No
99	Phnom Penh	KTV 168	2017-10-27	Chhoun Sreyda	Neur Chanda	Ly Socheat	2017-10-27	29	Other province	KANDAL	Divoce		1	250	8	Yes	Someone else contributes	No	No	No	No	No	Yes	FATHER	Yes	Medium	12	Parents		Rent a room		Yes	Yes					22	Yes	Entertainment Worker (bar, karao		No
100	Phnom Penh	KTV 168	2017-10-27	Neur Chanda	Neur Chanda	Ly Socheat	2017-10-27	32	This province		Divoce		1	400	8	Yes	Someone else contributes	No	No	No	No	No	Yes	YOUNGER BROTHER	No	Medium	9	Parents		Other	RENT HOUSE	Yes	Yes					6	Yes	Entertainment Worker (bar, karao		No
101	Phnom Penh	PerChese(kiss bar)	2017-10-24	Am Sa Em	Neur Chanda	Ly Socheat	2017-10-25	25	Other province	TAKEO	Single		0	300	4	No	Only me								Yes	Medium	8	Parents		Parent's house		Yes	Yes					12	Yes	Factory worker,		No
102	Phnom Penh	PerChese(kiss bar)	2017-10-24	Am Sa Em	Neur Chanda	Ly Socheat	2017-10-25	20	Other province	KANDAL	Single		0	300	1	No	Only me								Yes	Medium	10	Siblings		Sibling's house		Yes	Yes					4	Yes	Student		No
103	Phnom Penh	PerChese(kiss bar)	2017-10-24	Chhoun Sreyda	Neur Chanda	Ly Socheat	2017-10-25	22	Other province	TAKEO	Single		0	110	3	Yes	Only me								No	Medium	12	Parents		Rent a room		Yes	Yes					6	Yes	Factory worker,		No
104	Phnom Penh	PerChese(kiss bar)	2017-10-24	Chhoun Sreyda	Neur Chanda	Ly Socheat	2017-10-25	22	Other province	TAKEO	Single		0	200	5	Yes	Someone else contributes	No	No	No	No	No	Yes	FATHER, OLDER SISTER	Yes	Poor	12	Parents		Rent a room		Yes	Yes					7	Yes	Factory worker,		No
105	Phnom Penh	PerChese(kiss bar)	2017-10-27	Neur Chanda	Neur Chanda	Ly Socheat	2017-10-27	27	Other province	KAMPOT	Married		1	250	2	Yes	Someone else contributes	No	Yes	No	No	No	No		Yes	Medium	6	Husband		Other	RENT HOUSE	Yes	Yes					5	Yes	Entertainment Worker (bar, karao		No
106	Phnom Penh	PerChese(kiss bar)	2017-10-27	Neur Chanda	Neur Chanda	Ly Socheat	2017-10-27	27	Other province	KAMPONG THOM	Separate		0	150	2	No	Someone else contributes	No	Yes	No	No	No	Yes	MOTHER	No	Very poor	5	College		Rent a room		Yes	Yes					36	Yes	Entertainment Worker (bar, karao		No
107	Phnom Penh	PerChese(kiss bar)	2017-10-28	Chhoun Sreyda	Neur Chanda	Ly Socheat	2017-10-29	22	Other province	KANDAL	Single		0	130	1	No	Only me								Yes	Medium	5	Siblings		Rent a room		Yes	Yes					8	Yes	Entertainment Worker (bar, karao		No
108	Phnom Penh	The coner bar	2017-10-24	Chan Sreymom	Neur Chanda	Touch Dara	2017-10-25	44	Other province	KANDAL	Married		1	150	1	No	Only me								No	Medium	6	Friends		Rent a room		Yes	Yes					4	Yes	Seller		No
109	Phnom Penh	The coner bar	2017-10-24	Chan Sreymom	Neur Chanda	Touch Dara	2017-10-25	37	Other province	KAMPONG CHAM	Divoce		1	500	1	No	Only me								Yes	Medium	12	Alone		Rent a room		Yes	Yes					24	Yes	Entertainment Worker (bar, karao		No
110	Phnom Penh	The coner bar	2017-10-24	Ra Romphoun	Neur Chanda	Touch Dara	2017-10-25	35	Other province	PREY VENG	Separate		2	300	3	Yes	Someone else contributes	No	No	No	No	No	Yes	YOUNGER BROTHER	No	Very poor	0	Other	CHILD	Rent a room		Yes	Yes					17	Yes	Factory worker,		No
111	Phnom Penh	The coner bar	2017-10-24	Ra Romphoun	Neur Chanda	Touch Dara	2017-10-25	37	Other province	KAMPONG CHAM	Divoce		5	300	8	Yes	Someone else contributes	No	No	No	No	No	Yes	YOUNGER BROTHER	Yes	Poor	9	Parents		Own house		Yes	Yes					10	Yes	Entertainment Worker (bar, karao		No
112	Phnom Penh	The coner bar	2017-10-24	Neur Chanda	Neur Chanda	Touch Dara	2017-10-25	23	Other province	KANDAL	Divoce		1	200	5	No	Someone else contributes	No	No	No	No	No	Yes	PARENTS	Yes	Medium	9	Relatives		Rent a room		Yes	Yes					3	Yes	Farmer/fisherman		No
113	Phnom Penh	The coner bar	2017-10-24	Neur Chanda	Neur Chanda	Touch Dara	2017-10-25	25	This province		Divoce		1	300	1	No	Only me								Yes	Poor	12	Alone		Rent a room		Yes	Yes					6	Yes	Entertainment Worker (bar, karao		No
114	Phnom Penh	The coner bar	2017-10-24	Neur Chanda	Neur Chanda	Touch Dara	2017-10-25	18	Other province	TAKEO	Single		0	200	3	No	Someone else contributes	No	No	No	No	No	Yes	MOTHER	Yes	Rich	5	Alone		Rent a room		Yes	Yes					1	Yes	Entertainment Worker (bar, karao		No
115	Phnom Penh	Zanadu bar	2017-10-22	Chhoun Sreyda	Neur Chanda	Touch Dara	2017-10-23	22	Other province	SVAY RIENG	Married		2	600	4	No	Only me								No	Poor	2	Husband		Rent a room		Yes	Yes					12	No			No
116	Phnom Penh	Zanadu bar	2017-10-22	Chhoun Sreyda	Neur Chanda	Touch Dara	2017-10-23	21	Other province	KAMPOT	Single		0	600	3	No	Someone else contributes	No	No	No	No	No	Yes	OLDER SISTER	No	Poor	5	Siblings		Rent a room		Yes	Yes					12	Yes	Entertainment Worker (bar, karao		No
117	Phnom Penh	Zanadu bar	2017-10-22	Ra Romphoun	Neur Chanda	Touch Dara	2017-10-23	23	Other province	BATTAMBANG	Single		0	1000	0										Yes	Medium	5	Alone		Rent a room		Yes	Yes					36	Yes	Entertainment Worker (bar, karao		No
118	Phnom Penh	Zanadu bar	2017-10-22	Ra Romphoun	Neur Chanda	Touch Dara	2017-10-23	30	This province		Single		0	500	4	No	Someone else contributes	No	No	No	No	No	Yes	SIBPLINGS	No	Very poor	0	Alone		Rent a room		Yes	Yes					48	Yes	Entertainment Worker (bar, karao		No
119	Phnom Penh	Zanadu bar	2017-10-22	Chan Sreymom	Neur Chanda	Touch Dara	2017-10-23	34	Other province	KANDAL	Divoce		1	300	3	No	Someone else contributes	No	No	No	No	No	Yes	SISTER	Yes	Poor	7	Alone		Rent a room		Yes	Yes					28	No			No
120	Phnom Penh	Zanadu bar	2017-10-22	Am Sa Em	Neur Chanda	Touch Dara	2017-10-23	37	This province		Divoce		3	250	5	Yes	Only me								Yes	Poor	12	Parents		Rent a room		Yes	Yes					18	Yes	Factory worker,		No
121	Phnom Penh	Zanadu bar	2017-10-22	Am Sa Em	Neur Chanda	Touch Dara	2017-10-23	29	This province		Single		0	400	9	Yes	Someone else contributes	No	No	No	No	No	Yes	OLDER SISTER IN LAW	No	Poor	16	Relatives		Parent's house		Yes	Yes					6	Yes	Entertainment Worker (bar, karao		No
122	Phnom Penh	Yaey Daipises	2017-10-27	Chan Sreymom	Neur Chanda	Ly Socheat	2017-10-28	37	Other province	KANDAL	Divoce		2	80	2	Yes	Only me								Yes	Medium	0	Other	CHILD	relative house		Yes	Yes					24	Yes	Entertainment Worker (bar, karao		No
123	Phnom Penh	Yaey Daipises	2017-10-27	Chhoun Sreyda	Neur Chanda	Ly Socheat	2017-10-28	20	Other province	PURSAT	Married		0	100	2	Yes	Someone else contributes	No	Yes	No	No	No	No		No	Poor	5	Husband		Rent a room		Yes	Yes					6	No			No
124	Phnom Penh	Yaey Daipises	2017-10-27	Ra Romphoun	Neur Chanda	Ly Socheat	2017-10-27	18	Other province	PREY VENG	Single		0	125	4	No	Someone else contributes	No	No	No	No	No	Yes	MOTHER	Yes	Medium	6	Parents		Other	IN WORK PLACE	Yes	Yes					12	No			No
125	Phnom Penh	Yaey Daipises	2017-10-27	Chhoun Sreyda	Neur Chanda	Ly Socheat	2017-10-27	24	Other province	PREY VENG	Single		0	120	6	No	Someone else contributes	No	No	No	No	No	Yes	PARENTS	Yes	Medium	0	College		Other	IN WORK PLACE	Yes	Yes					30	Yes	Entertainment Worker (bar, karao		No
126	Phnom Penh	Yaey Daipises	2017-10-27	Chhoun Sreyda	Neur Chanda	Ly Socheat	2017-10-28	32	Other province	KAMPONG CHAM	Married		1	100	2	Yes	Someone else contributes	No	Yes	No	No	No	No		Yes	Poor	5	Husband		Own house		Yes	Yes					60	Yes	Factory worker,		No
127	Phnom Penh	Yaey Daipises	2017-10-27	Am Sa Em	Neur Chanda	Ly Socheat	2017-10-28	20	Other province	PREY VENG	Married		0	50	0										Yes	Medium	5	Husband		Rent a room		Yes	Yes					3	Yes	Factory worker,		No
128	Phnom Penh	Yaey Daipises	2017-10-27	Am Sa Em	Neur Chanda	Ly Socheat	2017-10-28	47	Other province	PREY VENG	Divoce		2	150	1	No	Someone else contributes	No	No	Yes	No	No	No		No	Very poor	0	College		Other	IN WORK PLACE	Yes	Yes					36	Yes	Entertainment Worker (bar, karao		No
129	Phnom Penh	Beoung Trobek Chum mit	2017-10-28	Ra Romphoun	Neur Chanda	Ly Socheat	2017-10-29	31	Other province	SVAY RIENG	Divoce		0	200	2	No	Someone else contributes	No	No	No	No	No	Yes	OLDER SISTER	No	Very poor	5	Siblings		Rent a room		Yes	Yes					3	Yes	Entertainment Worker (bar, karao		No
130	Phnom Penh	Beoung Trobek Chum mit	2017-10-28	Am Sa Em	Neur Chanda	Ly Socheat	2017-10-29	28	Other province	TAKEO	Married		1	200	1	No	Someone else contributes	No	Yes	No	No	No	No		No	Very poor	12	Husband		Rent a room		Yes	Yes					5	Yes	Farmer/fisherman		No
131	Phnom Penh	Beoung Trobek Chum mit	2017-10-28	Am Sa Em	Neur Chanda	Ly Socheat	2017-10-29	27	Other province	KANDAL	Married		0	200	1	No	Only me								No	Very poor	0	Relatives		relative house		Yes	Yes					12	No			No
132	Phnom Penh	Arizoo club	2017-10-28	Chhoun Sreyda	Neur Chanda	Ly Socheat	2017-10-29	24	Other province	KAMPONG CHAM	Single		0	600	0										No	Medium	0	Sexual partner		Rent a room		Yes	Yes					36	No			No
133	Phnom Penh	Arizoo club	2017-10-28	Chan Sreymom	Neur Chanda	Ly Socheat	2017-10-29	23	Other province	KAMPONG SPEU	Single		0	300	5	No	Someone else contributes	No	No	No	No	No	Yes	OLDER SISTER	No	Poor	9	Alone		Rent a room		Yes	Yes					2	Yes	Entertainment Worker (bar, karao		Yes	No	No	No	No	Yes	No	No
134	Phnom Penh	Arizoo club	2017-10-28	Neur Chanda	Neur Chanda	Ly Socheat	2017-10-29	30	This province		Divoce		2	300	4	Yes	Only me								No	Very poor	4	Other	CHILD	Rent a room		Yes	Yes					5	Yes	Entertainment Worker (bar, karao		No
135	Phnom Penh	Arizoo club	2017-10-28	Am Sa Em	Neur Chanda	Ly Socheat	2017-10-29	29	Other province	KAMPONG CHAM	Married		2	200	2	No	Only me								Yes	Medium	12	Husband				Yes	Yes					7	No			No
136	Phnom Penh	V-friend	2017-10-26	Am Sa Em	Neur Chanda	Touch Dara	2017-10-27	22	Other province	PREY VENG	Married		0	300	4	No	Only me								Yes	Poor	10	Husband		Rent a room		Yes	Yes					36	Yes	Student		No
137	Phnom Penh	V-friend	2017-10-26	Ra Romphoun	Neur Chanda	Touch Dara	2017-10-27	18	Other province	KANDAL	Married		0	150	1	Yes	Someone else contributes	No	Yes	No	No	No	No		Yes	Medium	9	Husband		Own house		Yes	Yes					48	No			No
138	Phnom Penh	V-friend	2017-10-26	Ra Romphoun	Neur Chanda	Touch Dara	2017-10-27	27	This province		Married		1	400	2	Yes	Someone else contributes	No	Yes	No	No	No	No		Yes	Poor	9	Husband		Own house		Yes	Yes					24	Yes	Private company staff		No
139	Phnom Penh	V-friend	2017-10-26	Chan Sreymom	Neur Chanda	Touch Dara	2017-10-27	18	Other province	KANDAL	Single		0	250	2	No	Someone else contributes	No	No	No	No	No	Yes	OLDER SISTER	No	Very poor	8	Siblings		Rent a room		Yes	Yes					24	Yes	Other	WORKER	No
140	Phnom Penh	V-friend	2017-10-26	Chhoun Sreyda	Neur Chanda	Touch Dara	2017-10-26	24	Other province	KANDAL	Single		0	200	4	No	Someone else contributes	No	No	No	No	No	Yes	FATHER	Yes	Medium	12	Relatives		Rent a room		Yes	Yes					20	Yes	Entertainment Worker (bar, karao		No
141	Phnom Penh	Rohatleap	2017-10-27	Ra Romphoun	Neur Chanda	Ly Socheat	2017-10-28	23	Other province	PREY VENG	Married		0	220	3	No	Someone else contributes	No	No	No	No	No	Yes	SIBLINGS	Yes	Very poor	7	Husband		Rent a room		Yes	Yes					36	No			No
142	Phnom Penh	Rohatleap	2017-10-27	Ra Romphoun	Neur Chanda	Ly Socheat	2017-10-28	25	Other province	TAKEO	Single		0	250	1	No	Someone else contributes	No	No	No	No	No	Yes	SIBLINGS	No	Medium	12	Relatives		Rent a room		Yes	Yes					60	No			No
143	Phnom Penh	Rohatleap	2017-10-27	Ra Romphoun	Neur Chanda	Ly Socheat	2017-10-28	30	Other province	KANDAL	Divoce		0	200	1	No	Someone else contributes	No	No	No	No	No	Yes	SIBLINGS	Yes	Medium	6	Friends		Rent a room		Yes	Yes					2	Yes	Entertainment Worker (bar, karao		No
144	Phnom Penh	Rohatleap	2017-10-27	Chan Sreymom	Neur Chanda	Ly Socheat	2017-10-28	28	Other province	TAKEO	Divoce		1	120	2	No	Only me								Yes	Medium	6	Friends		Rent a room		Yes	Yes					4	Yes	Entertainment Worker (bar, karao		No
145	Phnom Penh	Rohatleap	2017-10-27	Chan Sreymom	Neur Chanda	Ly Socheat	2017-10-28	30	Other province	KANDAL	Single		0	180	3	No	Someone else contributes	No	No	No	No	No	Yes	PLDER SISTER	Yes	Medium	9	Siblings		Rent a room		Yes	Yes					2	Yes	Seller		No
146	Phnom Penh	(E&R) A den rock	2017-10-28	Chhoun Sreyda	Neur Chanda	Ly Socheat	2017-10-29	21	Other province	KANDAL	Single		0	350	5	Yes	Someone else contributes	No	No	No	No	No	Yes	YOUNGER BROTHER, MOTHER	No	Medium	6	Parents		Rent a room		Yes	Yes					18	No			No
147	Phnom Penh	(E&R) A den rock	2017-10-28	Chhoun Sreyda	Neur Chanda	Ly Socheat	2017-10-29	27	Other province	KANDAL	Married		1	200	2	No	Only me								No	Poor	6	Husband		Rent a room		Yes	Yes					7	Yes	Factory worker,		No
148	Phnom Penh	(E&R) A den rock	2017-10-28	Ra Romphoun	Neur Chanda	Ly Socheat	2017-10-29	21	Other province	KAMPONG CHHNANG	Single		0	230	2	No	Someone else contributes	No	No	No	No	No	Yes	SIBLINGS	Yes	Medium	9	College		Other	IN WORK PLACE	Yes	Yes					16	Yes	Factory worker,		No
149	Phnom Penh	(E&R) A den rock	2017-10-28	Ra Romphoun	Neur Chanda	Ly Socheat	2017-10-29	23	Other province	PREY VENG	Married		0	450	2	No	Someone else contributes	No	Yes	No	No	No	No		No	Very poor	8	Husband		Rent a room		Yes	Yes					76	Yes	Entertainment Worker (bar, karao		No
150	Phnom Penh	(E&R) A den rock	2017-10-28	Chan Sreymom	Neur Chanda	Ly Socheat	2017-10-29	25	Other province	KAMPONG CHAM	Divoce		0	300	5	No	Only me								No	Rich	7	College		Other	IN WORK PLACE	Yes	Yes					36	Yes	Entertainment Worker (bar, karao		No
151	Phnom Penh	(E&R) A den rock	2017-10-28	Chan Sreymom	Neur Chanda	Ly Socheat	2017-10-29	19	Other province	KANDAL	Single		0	300	5	No	Only me								No	Poor	5	College		Other	IN WORK PLACE	Yes	Yes					20	Yes	Entertainment Worker (bar, karao		No
152	Phnom Penh	(E&R) A den rock	2017-10-28	Am Sa Em	Neur Chanda	Ly Socheat	2017-10-29	28	Other province	KANDAL	Divoce		3	200	3	Yes	Only me								Yes	Very poor	1	Other	CHILD	Rent a room		Yes	Yes					48	No			No
153	Phnom Penh	V-friend KTV II	2017-10-26	Am Sa Em	Neur Chanda	Touch Dara	2017-10-27	25	Other province	SVAY RIENG	Married		0	140	0										Yes	Poor	10	Husband		Rent a room		Yes	Yes					20	Yes	Entertainment Worker (bar, karao		No
154	Phnom Penh	V-friend KTV II	2017-10-26	Am Sa Em	Neur Chanda	Touch Dara	2017-10-26	26	Other province	BATTAMBANG	Divoce		2	200	6	No	Someone else contributes	No	No	No	No	No	Yes	FATHER	Yes	Poor	7	College		Other	IN WORK PLACE	Yes	Yes					3	Yes	Farmer/fisherman		Yes	No	No	No	No	No	No	No
155	Phnom Penh	V-friend KTV II	2017-10-26	Ra Romphoun	Neur Chanda	Touch Dara	2017-10-26	23	This province		Separate		0	150	4	Yes	Someone else contributes	No	No	No	No	No	Yes	YOUNGER BROTHER	Yes	Poor	11	Parents		Parent's house		Yes	Yes					1	Yes	Entertainment Worker (bar, karao		No
156	Phnom Penh	V-friend KTV II	2017-10-26	Chhoun Sreyda	Neur Chanda	Touch Dara	2017-10-26	21	Other province	KAMPONG CHAM	Single		0	160	3	No	Only me								Yes	Medium	12	Relatives		Rent a room		Yes	Yes					4	Yes	Entertainment Worker (bar, karao		No
157	Phnom Penh	V-friend KTV II	2017-10-26	Chan Sreymom	Neur Chanda	Touch Dara	2017-10-26	27	Other province	KAMPOT	Married		2	150	2	Yes	Someone else contributes	No	Yes	No	No	No	No		Yes	Medium	12	Husband		Rent a room		Yes	Yes					12	Yes	Entertainment Worker (bar, karao		No
158	Phnom Penh	V-friend KTV II	2017-10-26	Chhoun Sreyda	Neur Chanda	Touch Dara	2017-10-26	22	This province		Married		0	300	2	Yes	Someone else contributes	No	Yes	No	No	No	No		Yes	Medium	9	Husband		Rent a room		Yes	Yes					16	Yes	Seller		No
159	Phnom Penh	V-friend KTV II	2017-10-26	Chan Sreymom	Neur Chanda	Touch Dara	2017-10-27	27	Other province	KAMPONG CHAM	Married		0	200	2	No	Someone else contributes	No	No	No	No	No	Yes	SIBPLINGS	Yes	Poor	12	Husband		Rent a room		Yes	Yes					16	No			No
160	Phnom Penh	Sky Pot	2017-10-17	Chan Sreymom	Neur Chanda	Ly Socheat	2017-10-17	32	Other province	PREY VENG	Married		2	350	3	Yes	Only me								Not sure	Rich	9	Husband		Rent a room		Yes	Yes					6	Yes	Entertainment Worker (bar, karao		No
161	Phnom Penh	Sky Pot	2017-10-17	Ra Romphoun	Neur Chanda	Ly Socheat	2017-10-17	25	Other province	KAMPONG CHAM	Single		0	100	2	No	Someone else contributes	No	No	No	No	No	Yes	OLDER SISTER	Yes	Poor	6	Friends		Rent a room		Yes	Yes					12	No			No
162	Phnom Penh	Sky Pot	2017-10-17	Ra Romphoun	Neur Chanda	Ly Socheat	2017-10-17	26	Other province	KAMPONG CHAM	Married		0	200	1	No	Someone else contributes	No	No	No	No	No	Yes	OLDER BROTHER/SISTER	Yes	Medium	8	Husband		Rent a room		Yes	Yes					24	Yes	Other	WAITER	No
163	Phnom Penh	Sky Pot	2017-10-17	Chhoun Sreyda	Neur Chanda	Ly Socheat	2017-10-17	26	Other province	TAKEO	Married		1	400	4	No	Only me								Yes	Very poor	8	Alone		Rent a room		Yes	Yes					6	No			Yes	No	No	No	No	Yes	No	No
164	Phnom Penh	Sky Pot	2017-10-17	Chhoun Sreyda	Neur Chanda	Ly Socheat	2017-10-17	26	Other province	KANDAL	Divoce		1	120	3	No	Only me								Yes	Poor	5	Friends		Rent a room		Yes	Yes					5	No			No
165	Phnom Penh	Sky Pot	2017-10-17	Am Sa Em	Neur Chanda	Ly Socheat	2017-10-17	31	Other province	TAKEO	Married		2	200	2	Yes	Someone else contributes	No	No	No	No	No	Yes	YOUNGER BROTHER	Yes	Medium	8	Parents		Rent a room		Yes	Yes					8	Yes	Seller		No
166	Phnom Penh	Sky Pot	2017-10-17	Am Sa Em	Neur Chanda	Ly Socheat	2017-10-17	23	Other province	PURSAT	Single		0	300	1	No	Only me								No	Very poor	5	Relatives		Rent a room		Yes	Yes					5	Yes	Entertainment Worker (bar, karao		No
167	Phnom Penh	Blue Town	2017-10-19	Am Sa Em	Neur Chanda	Touch Dara	2017-10-20	29	Other province	KAMPOT	Divoce		2	300	2	No	Only me								Yes	Poor	0	College		Other	IN WORK PLACE	Yes	Yes					15	No			No
168	Phnom Penh	Blue Town	2017-10-19	Ra Romphoun	Neur Chanda	Touch Dara	2017-10-21	18	Other province	KAMPOT	Single		0	140	2	No	Someone else contributes	No	No	No	No	No	Yes	SIBLINGS	Yes	Medium	6	College		Rent a room		Yes	Yes					7	No			No
169	Phnom Penh	Blue Town	2017-10-19	Ra Romphoun	Neur Chanda	Touch Dara	2017-10-22	27	Other province	KAMPONG SPEU	Single		0	250	1	Yes	Only me								No	Very poor	2	Parents		Other	IN WORK PLACE	Yes	Yes					41	Yes	Factory worker,		No
170	Phnom Penh	Blue Town	2017-10-19	Chhoun Sreyda	Neur Chanda	Touch Dara	2017-10-21	21	Other province	KANDAL	Single		0	130	2	No	Only me								Yes	Medium	8	College		Other	IN WORK PLACE	Yes	Yes					11	Yes	Factory worker,		No
171	Phnom Penh	Blue Town	2017-10-19	Chhoun Sreyda	Neur Chanda	Touch Dara	2017-10-21	19	Other province	KAMPONG THOM	Single		0	230	2	No	Someone else contributes	No	No	No	No	No	Yes	FATHER	Yes	Poor	9	College		Other	IN WORK PLACE	Yes	Yes					6	Yes	Factory worker,		No
172	Phnom Penh	Blue Town	2017-10-19	Chan Sreymom	Neur Chanda	Touch Dara	2017-10-22	19	Other province	TAKEO	Single		0	250	4	No	Someone else contributes	No	No	No	No	No	Yes	SISTER	No	Poor	7	College		Other	IN WORK PLACE	Yes	Yes					18	Yes	Other	WORK IN HOUSE	No
173	Phnom Penh	Blue Town	2017-10-19	Chan Sreymom	Neur Chanda	Touch Dara	2017-10-22	20	Other province	KAMPONG THOM	Single		0	150	5	No	Someone else contributes	No	No	No	No	No	Yes	PARENTS	Yes	Poor	7	College		Other	IN WORK PLACE	Yes	Yes					4	Yes	Factory worker,		No
174	Phnom Penh	Hong Kong	2017-10-18	Am Sa Em	Neur Chanda	Touch Dara	2017-10-22	33	Other province	KAMPONG CHHNANG	Divoce		4	250	5	No	Someone else contributes	No	No	Yes	No	No	Yes	PARENTS IN LAW	No	Very poor	4	Relatives		Rent a room		Yes	Yes					7	Yes	Seller		Yes	No	No	No	No	Yes	No	No
175	Phnom Penh	Hong Kong	2017-10-18	Am Sa Em	Neur Chanda	Touch Dara	2017-10-22	20	Other province	KAMPONG CHHNANG	Single		0	300	3	Yes	Only me								Yes	Poor	8	Parents		Rent a room		Yes	Yes					9	Yes	Factory worker,		No
176	Phnom Penh	Hong Kong	2017-10-18	Am Sa Em	Neur Chanda	Touch Dara	2017-10-22	19	Other province	KAMPONG CHAM	Single		0	220	0										No	Poor	8	College		Other	IN WORK PLACE	Yes	Yes					7	Yes	Entertainment Worker (bar, karao		No
177	Phnom Penh	Hong Kong	2017-10-18	Am Sa Em	Neur Chanda	Touch Dara	2017-10-22	26	Other province	PURSAT	Single		0	500	4	No	Only me								Yes	Very poor	4	College		Other	IN WORK PLACE	Yes	Yes					20	Yes	Entertainment Worker (bar, karao		No
178	Phnom Penh	Hong Kong	2017-10-18	Chan Sreymom	Neur Chanda	Touch Dara	2017-10-22	26	Other province	PURSAT	Divoce		2	200	3	No	Only me								No	Medium	6	College		Other	IN WORK PLACE	Yes	Yes					10	Yes	Farmer/fisherman		No
179	Phnom Penh	Hong Kong	2017-10-18	Chan Sreymom	Neur Chanda	Touch Dara	2017-10-22	27	Other province	TBONG KHMUM	Divoce		1	150	3	No	Only me								Yes	Medium	8	College		Other	IN WORK PLACE	Yes	Yes					11	Yes	Farmer/fisherman		No
180	Phnom Penh	Hong Kong	2017-10-18	Chan Sreymom	Neur Chanda	Touch Dara	2017-10-22	21	Other province	KAMPONG CHHNANG	Single		0	700	6	Yes	Someone else contributes	No	No	No	No	No	Yes	PARENTS	Yes	Rich	11	Parents		Other	FLAT'S RENT	Yes	Yes					3	Yes	Student		Yes	No	No	No	No	No	No	No
181	Phnom Penh	Somros Bopha Thmey	2017-10-19	Am Sa Em	Neur Chanda	Ly Socheat	2017-10-20	34	Other province	KAMPONG THOM	Married		0	300	3	No	Someone else contributes	No	No	No	No	No	Yes	YOUNGER BROTHER	No	Medium	12	Siblings		Rent a room		Yes	Yes					18	Yes	Entertainment Worker (bar, karao		No
182	Phnom Penh	Somros Bopha Thmey	2017-10-19	Am Sa Em	Neur Chanda	Ly Socheat	2017-10-20	20	Other province	STOEUNG TRENG	Single		0	300	2	No	Only me								Yes	Poor	7	Siblings		Rent a room		Yes	Yes					5	Yes	Entertainment Worker (bar, karao		No
183	Phnom Penh	Somros Bopha Thmey	2017-10-19	Am Sa Em	Neur Chanda	Ly Socheat	2017-10-20	33	Other province	PURSAT	Divoce		3	300	4	No	Someone else contributes	No	No	No	No	No	Yes	PARENTS	Yes	Very poor	7	Alone		Rent a room		Yes	Yes					7	Yes	Entertainment Worker (bar, karao		Yes	No	No	No	No	No	No	No
184	Phnom Penh	Somros Bopha Thmey	2017-10-19	Am Sa Em	Neur Chanda	Ly Socheat	2017-10-20	29	Other province	SIEM REAP	Married		1	180	3	No	Someone else contributes	No	Yes	No	No	No	No		No	Poor	9	Husband		Rent a room		Yes	Yes					2	Yes	Entertainment Worker (bar, karao		No
185	Phnom Penh	Somros Bopha Thmey	2017-10-19	Chan Sreymom	Neur Chanda	Ly Socheat	2017-10-20	18	Other province	TAKEO	Single		0	100	4	Yes	Someone else contributes	No	No	No	No	No	Yes	PARENTS	Yes	Rich	7	Parents		Rent a room		Yes	Yes					4	Yes	Factory worker,		No
186	Phnom Penh	Somros Bopha Thmey	2017-10-19	Chan Sreymom	Neur Chanda	Ly Socheat	2017-10-22	25	Other province	KAMPOT	Married		1	130	3	Yes	Someone else contributes	No	Yes	No	No	No	No		No	Medium	4	Husband		Rent a room		Yes	Yes					5	Yes	Other	WORKER	No
187	Phnom Penh	Somros Bopha Thmey	2017-10-19	Chan Sreymom	Neur Chanda	Ly Socheat	2017-10-22	25	This province		Divoce		0	210	1	No	Only me								No	Medium	8	Alone		Rent a room		Yes	Yes					3	Yes	Entertainment Worker (bar, karao		No
188	Phnom Penh	Dontrey Art Choung	2017-10-20	Chhoun Sreyda	Neur Chanda	Touch Dara	2017-10-22	25	Other province	KANDAL	Single		0	250	3	No	Someone else contributes	No	No	No	No	No	Yes	FATHER	Yes	Medium	9	Alone		Rent a room		Yes	Yes					12	Yes	Private company staff		No
189	Phnom Penh	Dontrey Art Choung	2017-10-20	Chhoun Sreyda	Neur Chanda	Touch Dara	2017-10-20	18	Other province	BATTAMBANG	Single		0	400	4	No	Someone else contributes	No	No	No	No	No	Yes	SIBPLINGS	Yes	Poor	9	Siblings		Rent a room		Yes	Yes					8	Yes	Entertainment Worker (bar, karao		No
190	Phnom Penh	Dontrey Art Choung	2017-10-20	Chhoun Sreyda	Neur Chanda	Touch Dara	2017-10-20	22	Other province	KRATIE	Married		0	200	3	Yes	Only me								Not sure	Poor	7	Parents		Rent a room		Yes	Yes					24	No			No
191	Phnom Penh	Dontrey Art Choung	2017-10-20	Neur Chanda	Neur Chanda	Touch Dara	2017-10-21	18	Other province	KAMPONG CHAM	Single		0	400	3	No	Someone else contributes	No	No	No	No	No	Yes	SIBPLINGS	Yes	Medium	7	Siblings		Rent a room		Yes	Yes					12	No			No
192	Phnom Penh	Dontrey Art Choung	2017-10-20	Neur Chanda	Neur Chanda	Touch Dara	2017-10-21	39	Other province	KAMPOT	Divoce		0	250	2	No	Only me								Yes	Rich	10	Relatives		Rent a room		Yes	Yes					12	Yes	Factory worker,		No
193	Phnom Penh	Dontrey Art Choung	2017-10-20	Neur Chanda	Neur Chanda	Touch Dara	2017-10-21	25	Other province	KAMPONG THOM	Divoce		0	150	2	Yes	Someone else contributes	No	No	No	No	No	Yes	BROTHER'S FATHER	Yes	Medium	8	Parents		Rent a room		Yes	Yes					8	Yes	Entertainment Worker (bar, karao		No
194	Phnom Penh	Dontrey Art Choung	2017-10-20	Neur Chanda	Neur Chanda	Touch Dara	2017-10-21	28	Other province	KAMPOT	Divoce		1	300	3	No	Only me								Yes	Very poor	7	Alone		Rent a room		Yes	Yes					24	Yes	Other	TAILOR	No
195	Phnom Penh	Classy	2017-10-25	Ra Romphoun	Neur Chanda	Touch Dara	2017-10-26	27	Other province	SIEM REAP	Separate		3	200	3	No	Someone else contributes	No	Yes	No	No	No	No		No	Medium	6	College		Other	IN WORK PLACE	Yes	Yes					3	No			No
196	Phnom Penh	Classy	2017-10-25	Ra Romphoun	Neur Chanda	Touch Dara	2017-10-26	26	Other province	PREY VENG	Single		0	500	3	No	Someone else contributes	No	No	No	No	No	Yes	YOUNGER BROTHER	Not sure	Medium	10	College		Rent a room		Yes	Yes					6	Yes	Seller		No
197	Phnom Penh	Classy	2017-10-25	Chhoun Sreyda	Neur Chanda	Touch Dara	2017-10-26	24	Other province	TAKEO	Married		2	250	6	No	Only me								No	Poor	4	Husband		Rent a room		Yes	Yes					5	Yes	Entertainment Worker (bar, karao		No
198	Phnom Penh	Classy	2017-10-25	Chan Sreymom	Neur Chanda	Touch Dara	2017-10-26	35	This province		Divoce		0	300	0										Yes	Very poor	12	Relatives		Own house		Yes	Yes					7	Yes	Hair dresser/Beautician		No
199	Phnom Penh	Classy	2017-10-25	Chan Sreymom	Neur Chanda	Touch Dara	2017-10-26	33	Other province	TAKEO	Divoce		0	400	1	No	Someone else contributes	No	No	No	No	No	Yes	SIBPLINGS	No	Poor	6	College		Other	IN WORK PLACE	Yes	Yes					34	Yes	Entertainment Worker (bar, karao		No
200	Phnom Penh	Classy	2017-10-25	Chan Sreymom	Neur Chanda	Touch Dara	2017-10-26	30	Other province	KAMPONG CHAM	Divoce		0	400	2	No	Only me								Yes	Medium	8	Friends		Rent a room		Yes	Yes					4	Yes	Entertainment Worker (bar, karao		No
201	Phnom Penh	91BBQ	2017-10-27	Chhoun Sreyda	Neur Chanda	Ly Socheat	2017-10-28	25	Other province	KAMPONG CHHNANG	Married		0	200	4	Yes	Someone else contributes	No	Yes	No	No	No	Yes	MOTHER, OLDER BROTHER	No	Poor	7	Relatives		Rent a room		Yes	Yes					18	Yes	Factory worker,		Yes	No	No	No	No	No	Yes	No
202	Phnom Penh	91BBQ	2017-10-27	Chhoun Sreyda	Neur Chanda	Ly Socheat	2017-10-28	19	Other province	KAMPONG CHAM	Single		0	150	3	No	Someone else contributes	No	No	No	No	No	Yes	MOTHER	No	Medium	8	College		Other	IN WORK PLACE	Yes	Yes					14	Yes	Entertainment Worker (bar, karao		No
203	Phnom Penh	91BBQ	2017-10-27	Am Sa Em	Neur Chanda	Ly Socheat	2017-10-27	24	Other province	KAMPONG CHHNANG	Married		1	200	2	No	Someone else contributes	No	Yes	No	No	No	No		No	Poor	0	Husband		Rent a room		Yes	Yes					18	Yes	Seller		Yes	No	No	No	No	No	No	No
204	Phnom Penh	91BBQ	2017-10-27	Am Sa Em	Neur Chanda	Ly Socheat	2017-10-27	22	Other province	TBONG KHMUM	Divoce		1	200	2	No	Only me								Yes	Poor	7	College		Other	IN WORK PLACE	Yes	Yes					1	Yes	Entertainment Worker (bar, karao		No
205	Phnom Penh	91BBQ	2017-10-27	Am Sa Em	Neur Chanda	Ly Socheat	2017-10-28	22	Other province	TBONG KHMUM	Single		0	400	2	No	Someone else contributes	No	No	No	No	No	Yes	MOTHER	No	Poor	7	Relatives		Rent a room		Yes	Yes					10	Yes	Student		No
206	Phnom Penh	91BBQ	2017-10-27	Chhoun Sreyda	Neur Chanda	Ly Socheat	2017-10-28	21	Other province	SVAY RIENG	Single		0	350	0										No	Medium	7	Alone		Rent a room		Yes	Yes					24	Yes	Factory worker,		Yes	No	No	No	No	No	Yes	No
207	Phnom Penh	Sre Ambel	2017-10-28	Chan Sreymom	Neur Chanda	Ly Socheat	2017-10-29	20	Other province	KANDAL	Single		0	350	2	No	Someone else contributes	No	No	No	No	No	Yes	SIBLINGS	No	Medium	7	Relatives		Rent a room		Yes	Yes					9	Yes	Entertainment Worker (bar, karao		No
208	Phnom Penh	Khmer BBQ	2017-10-22	Neur Chanda	Neur Chanda	Ly Socheat	2017-10-22	19	Other province	PREY VENG	Single		0	250	3	No	Someone else contributes	No	No	No	No	No	Yes	FATHER	Yes	Poor	9	College		Rent a room		Yes	Yes					6	Yes	Student		No
209	Phnom Penh	Khmer BBQ	2017-10-22	Neur Chanda	Neur Chanda	Ly Socheat	2017-10-22	21	Other province	BATTAMBANG	Divoce		1	300	8	No	Someone else contributes	No	No	No	No	No	Yes	FRIENDS, PARENTS, YOUNGER BROTHER	Yes	Poor	0	College		Rent a room		Yes	Yes					3	Yes	Entertainment Worker (bar, karao		No
210	Phnom Penh	Khmer BBQ	2017-10-22	Neur Chanda	Neur Chanda	Ly Socheat	2017-10-22	26	Other province	KAMPONG CHAM	Divoce		1	180	3	No	Only me								Yes	Very poor	6	College		Rent a room		Yes	No	5	26	Getting away from a bad situatio		5	Yes	Other	SINGER	No
211	Phnom Penh	Khmer BBQ	2017-10-22	Neur Chanda	Neur Chanda	Ly Socheat	2017-10-22	35	Other province	SVAY RIENG	Divoce		1	260	5	No	Someone else contributes	No	No	No	No	Yes	Yes	PARENTS	Yes	Rich	7	College		Rent a room		Yes	Yes					12	Yes	Factory worker,		No
212	Phnom Penh	Khmer BBQ	2017-10-22	Chan Sreymom	Neur Chanda	Ly Socheat	2017-10-22	21	Other province	KAMPOT	Divoce		1	250	3	No	Only me								No	Very poor	3	College		Rent a room		Yes	Yes					7	No			No
213	Phnom Penh	Khmer BBQ	2017-10-22	Chan Sreymom	Neur Chanda	Ly Socheat	2017-10-22	24	Other province	PREY VENG	Single		0	300	4	No	Someone else contributes	No	No	No	No	No	Yes	PARENTS	No	Medium	12	Friends		Rent a room		Yes	Yes					18	Yes	Student		No
214	Phnom Penh	Khmer BBQ	2017-10-22	Chan Sreymom	Neur Chanda	Ly Socheat	2017-10-22	21	Other province	KAMPONG CHAM	Single		0	250	5	No	Someone else contributes	No	No	No	No	No	Yes	MOTHER	Yes	Very poor	6	Friends		Rent a room		Yes	Yes					11	Yes	Factory worker,		No
215	Phnom Penh	UT KTV	2017-10-19	Chhoun Sreyda	Neur Chanda	Touch Dara	2017-10-22	18	Other province	PREY VENG	Single		0	160	9	Yes	Someone else contributes	No	No	No	No	No	Yes	FATHER AND SIBPLINGS	Yes	Medium	3	Parents		Own house		Yes	Yes					4	No			No
216	Phnom Penh	UT KTV	2017-10-19	Chhoun Sreyda	Neur Chanda	Touch Dara	2017-10-22	28	Other province	KANDAL	Divoce		1	800	3	No	Someone else contributes	No	No	No	No	No	Yes	PARENTS	Yes	Poor	8	Relatives		Rent a room		Yes	Yes					6	Yes	Factory worker,		No
217	Phnom Penh	UT KTV	2017-10-19	Chhoun Sreyda	Neur Chanda	Touch Dara	2017-10-22	18	Other province	SVAY RIENG	Married		0	380	5	Yes	Someone else contributes	No	No	No	No	No	Yes	FATHER	Yes	Poor	6	Husband		Other	RENT HOUSE	Yes	Yes					3	Yes	Other	HAIRDRESSER	No
218	Phnom Penh	UT KTV	2017-10-19	Ra Romphoun	Neur Chanda	Touch Dara	2017-10-22	18	Other province	RATTANAKKIRI	Single		0	320	2	Yes	Only me								Yes	Medium	5	Parents		Rent a room		Yes	Yes					3	Yes	Hair dresser/Beautician		No
219	Phnom Penh	UT KTV	2017-10-19	Ra Romphoun	Neur Chanda	Touch Dara	2017-10-22	31	Other province	SVAY RIENG	Married		2	710	2	Yes	Someone else contributes	No	Yes	Yes	No	No	No		No	Poor	0	Husband		Rent a room		Yes	Yes					4	Yes	Factory worker,		No
220	Phnom Penh	UT KTV	2017-10-19	Ra Romphoun	Neur Chanda	Touch Dara	2017-10-21	22	Other province	KAMPONG CHHNANG	Single		0	300	1	No	Someone else contributes	No	No	No	No	No	Yes	OLDER SISTER	Yes	Very poor	3	College		Rent a room		Yes	Yes					4	Yes	Factory worker,		No
221	Phnom Penh	UT KTV	2017-10-19	Ra Romphoun	Neur Chanda	Touch Dara	2017-10-21	27	Other province	TAKEO	Divoce		2	260	4	Yes	Only me								Yes	Poor	6	Parents		Rent a room		Yes	Yes					6	Yes	Factory worker,		No
222	Phnom Penh	Somneng dara KTV	2017-10-18	Ra Romphoun	Neur Chanda	Ly Socheat	2017-10-20	20	Other province	KAMPONG CHAM	Single		0	100	1	No	Only me								Yes	Very poor	2	Relatives		Rent a room		Yes	Yes					1	Yes	Entertainment Worker (bar, karao		No
223	Phnom Penh	Somneng dara KTV	2017-10-18	Ra Romphoun	Neur Chanda	Ly Socheat	2017-10-20	25	Other province	BATTAMBANG	Married		1	200	2	No	Someone else contributes	No	Yes	No	No	No	No		Yes	Medium	7	College		Other	IN WORK PLACE	Yes	Yes					6	No			No
224	Phnom Penh	Somneng dara KTV	2017-10-18	Ra Romphoun	Neur Chanda	Ly Socheat	2017-10-20	26	Other province	KAMPONG THOM	Married		1	150	1	No	Someone else contributes	No	Yes	No	No	No	No		Yes	Medium	2	Relatives		Rent a room		Yes	Yes					4	Yes	Entertainment Worker (bar, karao		No
225	Phnom Penh	Somneng dara KTV	2017-10-18	Chhoun Sreyda	Neur Chanda	Ly Socheat	2017-10-22	24	Other province	PREY VENG	Single		0	180	1	No	Someone else contributes	No	No	No	No	No	Yes	MOTHER	No	Poor	5	College		Other	IN WORK PLACE	Yes	Yes					4	No			No
226	Phnom Penh	Somneng dara KTV	2017-10-18	Chhoun Sreyda	Neur Chanda	Ly Socheat	2017-10-20	20	Other province	KAMPONG THOM	Single		0	150	6	No	Someone else contributes	No	No	No	No	No	Yes	SIBLINGS, PARENTS	Yes	Poor	4	Relatives		Rent a room		Yes	Yes					2	No			No
227	Phnom Penh	Somneng dara KTV	2017-10-18	Neur Chanda	Neur Chanda	Ly Socheat	2017-10-20	26	Other province	KAMPONG CHHNANG	Single		0	250	1	No	Someone else contributes	No	No	No	No	No	Yes	YOUNGER BROTHER	No	Poor	6	Other	BOSS	Other	IN WORK PLACE	Yes	Yes					1	Yes	Factory worker,		No
228	Phnom Penh	Somneng dara KTV	2017-10-18	Neur Chanda	Neur Chanda	Ly Socheat	2017-10-20	21	Other province	KAMPONG THOM	Divoce		1	175	1	No	Only me								Yes	Very poor	4	College		Rent a room		Yes	Yes					1	No			No
229	Phnom Penh	Intoxca	2017-10-25	Am Sa Em	Neur Chanda	Touch Dara	2017-10-26	28	This province		Married		1	200	1	Yes	Someone else contributes	No	Yes	No	No	No	No		No	Poor	6	Husband		Rent a room		Yes	Yes					3	Yes	Entertainment Worker (bar, karao		No
230	Phnom Penh	Intoxca	2017-10-25	Am Sa Em	Neur Chanda	Touch Dara	2017-10-26	30	Other province	KANDAL	Divoce		2	500	5	No	Someone else contributes	No	No	No	No	No	Yes	YOUNGER BROTHER	Yes	Poor	7	Alone		Rent a room		Yes	Yes					6	Yes	Private company staff		No
231	Phnom Penh	Intoxca	2017-10-25	Am Sa Em	Neur Chanda	Touch Dara	2017-10-26	22	Other province	PURSAT	Single		0	1100	2	No	Only me								No	Medium	9	Friends		Rent a room		Yes	Yes					6	Yes	Seller		No
232	Phnom Penh	Intoxca	2017-10-25	Am Sa Em	Neur Chanda	Touch Dara	2017-10-26	22	Other province	PREY VENG	Single		0	200	2	No	Only me								Yes	Poor	6	Relatives		Rent a room		Yes	Yes					4	Yes	Farmer/fisherman		No
233	Phnom Penh	Intoxca	2017-10-25	Chhoun Sreyda	Neur Chanda	Touch Dara	2017-10-26	24	Other province	KRATIE	Divoce		0	250	2	No	Someone else contributes	No	No	No	No	No	Yes	PARENTS	Yes	Medium	11	Friends		Rent a room		Yes	Yes					8	Yes	Private company staff		No
234	Phnom Penh	Intoxca	2017-10-25	Chhoun Sreyda	Neur Chanda	Touch Dara	2017-10-26	28	This province		Divoce		1	350	2	Yes	Someone else contributes	No	No	No	No	No	Yes	MOTHER	No	Medium	7	Parents		Rent a room		Yes	Yes					15	Yes	Seller		No
235	Phnom Penh	Intoxca	2017-10-25	Chhoun Sreyda	Neur Chanda	Touch Dara	2017-10-27	27	Other province	KAMPONG CHAM	Single		0	700	4	No	Someone else contributes	No	No	No	No	No	Yes	MOTHER	No	Medium	12	Alone		Rent a room		Yes	Yes					6	Yes	Factory worker,		No
236	Phnom Penh	Sareoun Yani	2017-10-19	Neur Chanda	Neur Chanda	Ly Socheat	2017-10-19	32	This province		Divoce		3	250	3	No	Someone else contributes	No	No	No	No	No	Yes	MOTHER	No	Very poor	6	Alone		Rent a room		Yes	Yes					1	Yes	Entertainment Worker (bar, karao		No
237	Phnom Penh	Sareoun Yani	2017-10-19	Neur Chanda	Neur Chanda	Ly Socheat	2017-10-19	33	Other province	PREY VENG	Separate		3	280	3	No	Someone else contributes	No	Yes	No	No	No	No		Yes	Very poor	0	Alone		Rent a room		Yes	Yes					6	Yes	Other	TAILOR	No
238	Phnom Penh	Sareoun Yani	2017-10-19	Neur Chanda	Neur Chanda	Ly Socheat	2017-10-19	36	Other province	BANTEAY MEANCHEY	Divoce		1	250	1	Yes	Only me								No	Medium	10	Other	CHILD	Rent a room		Yes	Yes					6	Yes	Seller		No
239	Phnom Penh	Sareoun Yani	2017-10-19	Neur Chanda	Neur Chanda	Ly Socheat	2017-10-19	29	Other province	KANDAL	Divoce		2	550	3	No	Someone else contributes	No	No	No	No	No	Yes	YOUNGER BROTHER	Yes	Very poor	6	Relatives		Rent a room		Yes	Yes					1	Yes	Entertainment Worker (bar, karao		No
240	Phnom Penh	Sareoun Yani	2017-10-19	Neur Chanda	Neur Chanda	Ly Socheat	2017-10-19	34	Other province	KAMPONG THOM	Divoce		1	250	3	No	Someone else contributes	No	No	No	No	No	Yes	FATHER	No	Medium	5	College		Rent a room		Yes	Yes					8	Yes	Entertainment Worker (bar, karao		No
241	Phnom Penh	Sareoun Yani	2017-10-19	Neur Chanda	Neur Chanda	Ly Socheat	2017-10-19	19	Other province	PREY VENG	Single		0	250	1	No	Someone else contributes	No	No	No	No	No	Yes	YOUNGER BROTHER	Yes	Very poor	10	Friends		Rent a room		Yes	Yes					4	Yes	Factory worker,		No
242	Phnom Penh	Sareoun Yani	2017-10-19	Chan Sreymom	Neur Chanda	Ly Socheat	2017-10-21	27	Other province	KAMPONG THOM	Married		1	250	4	Yes	Someone else contributes	No	Yes	No	No	No	No		No	Poor	6	Husband		Rent a room		Yes	Yes					4	Yes	Student		Yes	No	No	No	No	No	No	No
243	Phnom Penh	Freelance Samaki	2017-10-16	Chhoun Sreyda	Neur Chanda	Touch Dara	2017-10-18	31	This province		Married		3	200	5	Yes	Someone else contributes	No	Yes	No	No	No	No		No	Medium	5	Husband		Own house		Yes	Yes					96	Yes	Entertainment Worker (bar, karao		Yes	No	No	No	No	No	No	Yes
244	Phnom Penh	Freelance Samaki	2017-10-16	Chan Sreymom	Neur Chanda	Touch Dara	2017-10-18	27	This province		Married		2	1000	3	Yes	Only me								Yes	Medium	8	Husband		Own house		Yes	Yes					48	Yes	Entertainment Worker (bar, karao		No
245	Phnom Penh	Freelance Samaki	2017-10-16	Chan Sreymom	Neur Chanda	Touch Dara	2017-10-18	24	This province		Married		1	80	5	Yes	Someone else contributes	No	Yes	No	No	No	No		Yes	Very poor	5	Parents		Rent a room		Yes	Yes					6	Yes	Entertainment Worker (bar, karao		No
246	Phnom Penh	Freelance Samaki	2017-10-16	Am Sa Em	Neur Chanda	Touch Dara	2017-10-18	32	Other province	KAMPONG CHAM	Married		3	150	5	Yes	Someone else contributes	No	Yes	No	No	No	No		Yes	Very poor	3	Husband		Rent a room		Yes	Yes					60	Yes	Entertainment Worker (bar, karao		No
247	Phnom Penh	Freelance Samaki	2017-10-16	Am Sa Em	Neur Chanda	Touch Dara	2017-10-18	33	This province		Married		2	300	3	Yes	Only me								Yes	Very poor	6	Husband		Rent a room		Yes	Yes					48	Yes	Entertainment Worker (bar, karao		Yes	No	No	No	No	No	No	Yes
248	Phnom Penh	Freelance Samaki	2017-10-16	Neur Chanda	Neur Chanda	Touch Dara	2017-10-18	25	This province		Married		1	300	5	Yes	Someone else contributes	No	Yes	No	No	No	No		No	Very poor	7	Parents		Rent a room		Yes	Yes					24	Yes	Entertainment Worker (bar, karao		Yes	No	No	No	No	No	No	Yes
249	Phnom Penh	Freelance Samaki	2017-10-19	Neur Chanda	Neur Chanda	Touch Dara	2017-10-19	47	Other province	KAMPUCHEA KROM	Widow		4	190	0										No	Very poor	2	Other	CHILD	Other	CONSTRUCTION COTTAGE SLAVERY	Yes	Yes					84	Yes	Seller		Yes	No	No	No	No	Yes	No	No
250	Phnom Penh	Sach Ang Noun Bros	2017-10-16	Neur Chanda	Neur Chanda	Ly Socheat	2017-10-17	21	This province		Divoce		1	300	3	Yes	Someone else contributes	No	No	No	No	Yes	No		No	Very poor	9	Parents		Own house		Yes	Yes					4	Yes	Factory worker,		No
251	Phnom Penh	Sach Ang Noun Bros	2017-10-20	Am Sa Em	Neur Chanda	Ly Socheat	2017-10-20	22	Other province	SIEM REAP	Single		0	250	5	No	Someone else contributes	No	No	No	No	No	Yes	PARENTS	Yes	Poor	6	College		Other	IN WORK PLACE	Yes	Yes					3	Yes	Entertainment Worker (bar, karao		No
252	Phnom Penh	Sach Ang Noun Bros	2017-10-20	Am Sa Em	Neur Chanda	Ly Socheat	2017-10-20	25	Other province	KANDAL	Divoce		2	180	4	No	Only me								Yes	Poor	4	College		Other	IN WORK PLACE	Yes	Yes					5	Yes	Other	CLEANER	No
253	Phnom Penh	Sach Ang Noun Bros	2017-10-20	Ra Romphoun	Neur Chanda	Ly Socheat	2017-10-22	27	Other province	KANDAL	Married		0	200	2	No	Someone else contributes	No	No	No	No	No	Yes	YOUNGER BROTHER	Yes	Medium	2	Husband		Rent a room		Yes	Yes					24	Yes	Seller		No
254	Phnom Penh	Sach Ang Noun Bros	2017-10-20	Ra Romphoun	Neur Chanda	Ly Socheat	2017-10-22	26	This province		Married		0	200	5	No	Someone else contributes	No	No	No	No	No	Yes	YOUNGER BROTHER	Yes	Medium	9	Husband		Rent a room		Yes	Yes					5	Yes	Entertainment Worker (bar, karao		No
255	Phnom Penh	Sach Ang Noun Bros	2017-10-20	Chan Sreymom	Neur Chanda	Ly Socheat	2017-10-22	20	Other province	KRATIE	Single		0	120	1	Yes	Only me								No	Poor	11	Siblings		Rent a room		Yes	Yes					4	Yes	Student		No
256	Phnom Penh	Sach Ang Noun Bros	2017-10-20	Chan Sreymom	Neur Chanda	Ly Socheat	2017-10-22	23	Other province	KANDAL	Single		0	300	6	No	Someone else contributes	No	No	No	No	No	Yes	PARENTS	Yes	Very poor	6	Alone		Rent a room		Yes	Yes					30	Yes	Other	WASHING CAR	No
257	Phnom Penh	Kado	2017-10-17	Chan Sreymom	Neur Chanda	Touch Dara	2017-10-18	34	Other province	TAKEO	Married		2	200	4	No	Someone else contributes	No	Yes	No	No	No	No		No	Medium	7	Husband		Rent a room		Yes	Yes					19	Yes	Entertainment Worker (bar, karao		No
258	Phnom Penh	Kado	2017-10-17	Chhoun Sreyda	Neur Chanda	Touch Dara	2017-10-18	18	Other province	KAMPONG CHAM	Single		0	350	1	Yes	Only me								No	Medium	11	Parents		Rent a room		Yes	Yes					12	No			No
259	Phnom Penh	Kado	2017-10-17	Chhoun Sreyda	Neur Chanda	Touch Dara	2017-10-18	25	Other province	KAMPONG CHAM	Married		0	200	1	Yes	Someone else contributes	No	Yes	No	No	No	No		Yes	Medium	9	Husband		Rent a room		Yes	Yes					60	Yes	Factory worker,		Yes	No	No	No	No	No	No	No
260	Phnom Penh	Kado	2017-10-17	Ra Romphoun	Neur Chanda	Touch Dara	2017-10-18	29	Other province	PREY VENG	Separate		3	100	4	Yes	Someone else contributes	No	No	No	No	No	Yes	SISTER	Yes	Medium	5	Other	CHILD	Rent a room		Yes	Yes					6	Yes	Seller		No
261	Phnom Penh	Kado	2017-10-17	Ra Romphoun	Neur Chanda	Touch Dara	2017-10-18	35	Other province	KAMPONG CHAM	Divoce		3	150	3	Yes	Only me								Yes	Very poor	5	Other	CHILD	Rent a room		Yes	Yes					12	Yes	Seller		No
262	Phnom Penh	Kado	2017-10-17	Am Sa Em	Neur Chanda	Touch Dara	2017-10-18	28	Other province	BATTAMBANG	Married		2	100	2	Yes	Someone else contributes	No	Yes	No	No	No	No		No	Very poor	0	Husband		Rent a room		Yes	Yes					4	Yes	Entertainment Worker (bar, karao		No
263	Phnom Penh	Kado	2017-10-17	Am Sa Em	Neur Chanda	Touch Dara	2017-10-18	19	Other province	PREY VENG	Single		0	300	3	Yes	Someone else contributes	No	No	No	No	No	Yes	SISTER	No	Very poor	8	Siblings		Rent a room		Yes	Yes					12	Yes	Factory worker,		No
264	Phnom Penh	Beoung Meas	2017-10-16	Am Sa Em	Neur Chanda	Ly Socheat	2017-10-18	27	Other province	KAMPONG CHAM	Married		2	120	4	No	Someone else contributes	No	Yes	No	No	No	No		Yes	Very poor	6	Friends		Rent a room		Yes	Yes					4	Yes	Entertainment Worker (bar, karao		No
265	Phnom Penh	Beoung Meas	2017-10-16	Ra Romphoun	Neur Chanda	Ly Socheat	2017-10-18	32	Other province	TAKEO	Separate		3	100	5	No	Only me								Yes	Poor	2	Relatives		Rent a room		Yes	Yes					24	Yes	Entertainment Worker (bar, karao		No
266	Phnom Penh	Beoung Meas	2017-10-16	Ra Romphoun	Neur Chanda	Ly Socheat	2017-10-18	25	Other province	TBONG KHMUM	Single		0	300	2	No	Someone else contributes	No	No	No	No	No	Yes	YOUNGER SISTER	Yes	Poor	3	Siblings		Rent a room		Yes	Yes					48	Yes	Entertainment Worker (bar, karao		No
267	Phnom Penh	Beoung Meas	2017-10-16	Ra Romphoun	Neur Chanda	Ly Socheat	2017-10-18	38	Other province	KAMPONG CHAM	Divoce		4	800	5	Yes	Someone else contributes	Yes	No	No	No	No	No		Yes	Poor	7	Other	CHILD	Rent a room		Yes	Yes					72	Yes	Seller		No
268	Phnom Penh	Beoung Meas	2017-10-16	Neur Chanda	Neur Chanda	Ly Socheat	2017-10-18	24	Other province	KANDAL	Single		0	200	2	No	Someone else contributes	No	No	No	No	No	Yes	YOUNG BROTHER, PARENTS, FRIENDS	No	Medium	8	Alone		Rent a room		Yes	Yes					27	Yes	Entertainment Worker (bar, karao		No
269	Phnom Penh	Beoung Meas	2017-10-16	Neur Chanda	Neur Chanda	Ly Socheat	2017-10-16	37	Other province	BATTAMBANG	Separate		3	500	5	No	Someone else contributes	No	Yes	No	No	No	No		No	Medium	4	Alone		Rent a room		Yes	Yes					240	Yes	Entertainment Worker (bar, karao		No
270	Phnom Penh	Beoung Meas	2017-10-16	Neur Chanda	Neur Chanda	Ly Socheat	2017-10-16	26	Other province	PREY VENG	Married		2	500	2	Yes	Someone else contributes	No	Yes	No	No	No	No		No	Poor	3	Husband		Rent a room		Yes	Yes					108	Yes	Other	SELL CLOTHS	No
271	Pursat	Kunthea massage	2017-10-17	Treng Sokea	Om Sokuntheary	Ly Socheat	2017-10-17	33	Other province	KAMPONG SPEU	Divoce		2	250	5	No	Someone else contributes	No	No	No	No	No	Yes	YOUNGER SISTER	Yes	Very poor	0	College		Other	IN WORK PLACE	Yes	Yes					7	No			No
272	Pursat	Kunthea massage	2017-10-17	Seng Sreyno	Om Sokuntheary	Ly Socheat	2017-10-17	26	Other province	KAMPONG CHAM	Divoce		0	500	3	No	Someone else contributes	No	No	No	Yes	No	No		Yes	Rich	2	Alone		Other	IN WORK PLACE	Yes	Yes					5	Yes	Farmer/fisherman		No
273	Pursat	Kunthea massage	2017-10-17	Sot Chakriya	Om Sokuntheary	Ly Socheat	2017-10-17	24	This province		Married		1	150	5	Yes	Only me								No	Medium	5	Relatives		relative house		Yes	Yes					3	No			No
274	Pursat	Kunthea massage	2017-10-17	Meas Vichheka	Om Sokuntheary	Ly Socheat	2017-10-17	30	Other province	KRATIE	Single		0	260	2	No	Only me								Yes	Medium	3	College		Other	IN WORK PLACE	Yes	Yes					3	Yes	Seller		No
275	Pursat	Kunthea massage	2017-10-17	Meas Vichheka	Om Sokuntheary	Ly Socheat	2017-10-17	25	Other province	TAKEO	Divoce		2	180	5	No	Someone else contributes	No	No	No	No	No	Yes	OLDER SISTER	Yes	Very poor	3	Siblings		Other	IN WORK PLACE	Yes	Yes					3	Yes	Other	SELL CAKE IN RESTAURANT	Yes	No	No	No	No	No	No	No
276	Pursat	Massage Sontipheap	2017-10-17	Seng Sreyno	Om Sokuntheary	Ly Socheat	2017-10-17	34	Other province	TBONG KHMUM	Divoce		2	200	2	No	Only me								Yes	Medium	1	Alone		Other	IN WORK PLACE	Yes	Yes					3	Yes	Other	CARE GIVER	No
277	Pursat	Massage Sontipheap	2017-10-17	Seng Sreyno	Om Sokuntheary	Ly Socheat	2017-10-17	31	Other province	KAMPONG CHHNANG	Divoce		1	300	5	No	Only me								Yes	Medium	2	Alone		Other	IN WORK PLACE	Yes	Yes					3	Yes	Factory worker,		No
278	Pursat	Massage Sontipheap	2017-10-17	Sot Chakriya	Om Sokuntheary	Ly Socheat	2017-10-17	27	Other province	BANTEAY MEANCHEY	Single		0	75	5	No	Someone else contributes	No	No	No	No	No	Yes	FATHER, YOUNGER BROTHER	Yes	Medium	6	College		Other	IN WORK PLACE	Yes	Yes					3	Yes	Entertainment Worker (bar, karao		No
279	Pursat	Massage Sontipheap	2017-10-17	Meas Vichheka	Om Sokuntheary	Ly Socheat	2017-10-17	29	Other province	SIEM REAP	Divoce		1	300	8	Yes	Someone else contributes	No	No	No	No	No	Yes	YOUNGER SISTER	Yes	Very poor	0	College		Other	IN WORK PLACE	Yes	Yes					5	Yes	Entertainment Worker (bar, karao		No
280	Pursat	Ponleou Chan	2017-10-17	Seng Sreyno	Om Sokuntheary	Ly Socheat	2017-10-17	38	This province		Divoce		0	100	1	Yes	Someone else contributes	No	No	No	No	No	Yes	SECOND MOTHER	No	Very poor	0	College		Other	IN WORK PLACE	Yes	Yes					120	No			No
281	Pursat	Ponleou Chan	2017-10-17	Sot Chakriya	Om Sokuntheary	Ly Socheat	2017-10-17	29	This province		Divoce		2	50	7	Yes	Only me								No	Very poor	5	Relatives		relative house		Yes	Yes					4	No			No
282	Pursat	Ponleou Chan	2017-10-17	Treng Sokea	Om Sokuntheary	Ly Socheat	2017-10-17	37	Other province	BATTAMBANG	Divoce		4	150	4	No	Someone else contributes	No	No	No	No	No	Yes	OLDER BROTHER	Yes	Medium	10	College		Other	IN WORK PLACE	Yes	Yes					48	Yes	Entertainment Worker (bar, karao		No
283	Pursat	Ponleou Chan	2017-10-17	Meas Vichheka	Om Sokuntheary	Ly Socheat	2017-10-17	29	Other province	PREAH VIHEAR	Divoce		1	80	1	Yes	Someone else contributes	No	No	No	No	No	Yes	COUSIN	Not sure	Medium	9	College		Other	IN WORK PLACE	Yes	Yes					120	Yes	Sex worker		No
284	Pursat	Srey Yong Massage	2017-10-17	Meas Vichheka	Om Sokuntheary	Ly Socheat	2017-10-17	24	Other province	PREY VENG	Separate		0	250	2	No	Someone else contributes	No	No	No	No	No	Yes	OLDER SISTER	Yes	Medium	5	College		Other	IN WORK PLACE	Yes	Yes					12	Yes	Factory worker,		No
285	Pursat	Srey Yong Massage	2017-10-17	Treng Sokea	Om Sokuntheary	Ly Socheat	2017-10-17	24	Other province	PREY VENG	Divoce		0	200	4	No	Someone else contributes	No	No	No	No	No	Yes	OLDER SISTER	Yes	Very poor	0	College		Other	IN WORK PLACE	Yes	Yes					9	Yes	Construction worker		No
286	Pursat	Srey Yong Massage	2017-10-17	Treng Sokea	Om Sokuntheary	Ly Socheat	2017-10-17	36	Other province	KRATIE	Divoce		1	200	1	No	Only me								Yes	Medium	4	College		Other	IN WORK PLACE	Yes	Yes					6	Yes	Entertainment Worker (bar, karao		No
287	Pursat	Srey Yong Massage	2017-10-17	Seng Sreyno	Om Sokuntheary	Ly Socheat	2017-10-17	36	Other province	PREY VENG	Married		4	500	8	No	Someone else contributes	No	Yes	No	No	No	No		Yes	Very poor	3	Husband		Other	RENT HOUSE	Yes	Yes					36	Yes	Entertainment Worker (bar, karao		No
288	Pursat	Srey Yong Massage	2017-10-17	Sot Chakriya	Om Sokuntheary	Ly Socheat	2017-10-17	28	Other province	TBONG KHMUM	Divoce		2	250	3	No	Only me								Yes	Very poor	0	Other	LIVE WITH BOSS	Other	IN WORK PLACE	Yes	Yes					12	Yes	Farmer/fisherman		No
289	Pursat	Samros Poursat	2017-10-17	Meas Vichheka	Om Sokuntheary	Ly Socheat	2017-10-17	18	This province		Single		0	160	5	Yes	Someone else contributes	No	No	No	No	No	Yes	PARENTS, SIBLINGS	Yes	Medium	7	Parents		Own house		Yes	Yes					3	Yes	Other	WORKER	No
290	Pursat	Samros Poursat	2017-10-17	Seng Sreyno	Om Sokuntheary	Ly Socheat	2017-10-17	22	This province		Single		0	110	0										Yes	Medium	3	College		Other	IN WORK PLACE	Yes	Yes					7	Yes	Other	SELLOR	No
291	Pursat	Samros Poursat	2017-10-17	Treng Sokea	Om Sokuntheary	Ly Socheat	2017-10-17	23	Other province	SVAY RIENG	Divoce		1	110	4	No	Someone else contributes	No	No	No	No	No	Yes	UNCLE, AUNT	Yes	Very poor	7	College		Other	IN WORK PLACE	Yes	Yes					6	Yes	Factory worker,		No
292	Pursat	Mlob Dong	2017-10-18	Meas Vichheka	Om Sokuntheary	Ly Socheat	2017-10-19	20	Other province	KAMPONG CHHNANG	Single		0	200	3	No	Only me								No	Very poor	4	College		Other	IN WORK PLACE	Yes	Yes					8	Yes	Student		No
293	Pursat	Mlob Dong	2017-10-18	Sot Chakriya	Om Sokuntheary	Ly Socheat	2017-10-19	23	This province		Divoce		1	200	4	No	Only me								Yes	Very poor	9	College		Other	IN WORK PLACE	Yes	Yes					3	Yes	Factory worker,		No
294	Pursat	Mlob Dong	2017-10-18	Treng Sokea	Om Sokuntheary	Ly Socheat	2017-10-19	33	This province		Divoce		1	175	5	Yes	Someone else contributes	No	No	No	No	No	Yes	YOUNGER BROTHER	Yes	Medium	3	Parents		Parent's house		Yes	Yes					7	Yes	Other	WORKER IN HANDICRAF	No
295	Pursat	Mlob Kro Dub	2017-10-18	Treng Sokea	Om Sokuntheary	Ly Socheat	2017-10-19	18	This province		Single		0	600	5	No	Someone else contributes	No	No	No	No	No	Yes	OLDER SISTER	Yes	Medium	5	College		Other	IN WORK PLACE	Yes	Yes					6	Yes	Entertainment Worker (bar, karao		No
296	Pursat	Mlob Kro Dub	2017-10-18	Seng Sreyno	Om Sokuntheary	Ly Socheat	2017-10-19	19	This province		Single		0	100	2	No	Someone else contributes	No	No	No	No	No	Yes	YOUNGER SISTER	Yes	Poor	7	Siblings		Other	IN WORK PLACE	Yes	Yes					5	Yes	Other	SELLER	No
297	Pursat	Mlob Kro Dub	2017-10-18	Meas Vichheka	Om Sokuntheary	Ly Socheat	2017-10-19	22	This province		Single		0	200	1	No	Someone else contributes	No	No	No	No	No	Yes	FATHER	Yes	Medium	6	College		Other	IN WORK PLACE	Yes	Yes					12	Yes	Other	SELLOR	No
298	Pursat	Mlob Kro Dub	2017-10-18	Sot Chakriya	Om Sokuntheary	Ly Socheat	2017-10-19	22	This province		Divoce		0	300	4	No	Only me								Yes	Very poor	9	College		Other	IN WORK PLACE	Yes	Yes					4	No			No
299	Pursat	Romen	2017-10-18	Meas Vichheka	Om Sokuntheary	Ly Socheat	2017-10-19	18	Other province	KAMPONG CHAM	Single		0	250	2	No	Only me								Yes	Rich	8	College		Rent a room		Yes	Yes					3	Yes	Student		No
300	Pursat	Romen	2017-10-18	Meas Vichheka	Om Sokuntheary	Ly Socheat	2017-10-19	30	This province		Separate		2	200	2	Yes	Someone else contributes	No	Yes	No	No	No	No		Yes	Very poor	3	Other	CHILD	Own house		Yes	Yes					4	Yes	Entertainment Worker (bar, karao		No
301	Pursat	Romen	2017-10-18	Seng Sreyno	Om Sokuntheary	Ly Socheat	2017-10-19	26	Other province	KAMPONG THOM	Divoce		1	150	1	No	Someone else contributes	No	No	No	No	No	Yes	FATHER	Yes	Poor	0	Alone		Other	IN WORK PLACE	Yes	Yes					4	Yes	Other	WORKER	No
302	Pursat	Romen	2017-10-18	Seng Sreyno	Om Sokuntheary	Ly Socheat	2017-10-19	27	Other province	KAMPOT	Divoce		1	150	2	No	Only me								Yes	Medium	5	Alone		Rent a room		Yes	Yes					7	Yes	Farmer/fisherman		No
303	Pursat	Romen	2017-10-18	Om Sokuntheary	Om Sokuntheary	Ly Socheat	2017-10-19	30	This province		Married		3	130	3	No	Someone else contributes	No	Yes	No	No	No	No		No	Very poor	3	Alone		Rent a room		Yes	Yes					4	Yes	Entertainment Worker (bar, karao		No
304	Pursat	Romen	2017-10-18	Om Sokuntheary	Om Sokuntheary	Ly Socheat	2017-10-19	23	This province		Married		0	150	5	Yes	Someone else contributes	No	Yes	No	No	No	Yes	YOUNGER BROTHER	Yes	Very poor	7	Husband		Rent a room		Yes	Yes					8	Yes	Farmer/fisherman		No
305	Pursat	Romen	2017-10-18	Meas Vichheka	Om Sokuntheary	Ly Socheat	2017-10-19	30	This province		Separate		2	200	4	Yes	Someone else contributes	No	Yes	No	No	No	No		No	Very poor	5	Parents		Own house		Yes	Yes					4	Yes	Other	ROOM PREPARING IN APPARTMENT	No
306	Pursat	Romen	2017-10-18	Sot Chakriya	Om Sokuntheary	Ly Socheat	2017-10-19	21	This province		Single		0	90	3	Yes	Someone else contributes	No	No	No	No	No	Yes	FATHER	Yes	Medium	7	Parents		Parent's house		Yes	Yes					8	Yes	Factory worker,		No
307	Pursat	Romen	2017-10-18	Sot Chakriya	Om Sokuntheary	Ly Socheat	2017-10-19	29	This province		Married		2	120	3	No	Only me								No	Medium	5	Husband		Rent a room		Yes	Yes					12	Yes	Factory worker,		No
308	Pursat	Romen	2017-10-18	Treng Sokea	Om Sokuntheary	Ly Socheat	2017-10-19	26	This province		Divoce		1	150	5	Yes	Only me								Yes	Very poor	0	Parents		Parent's house		Yes	Yes					5	Yes	Entertainment Worker (bar, karao		No
309	Pursat	Romen	2017-10-18	Treng Sokea	Om Sokuntheary	Ly Socheat	2017-10-19	22	This province		Divoce		1	150	4	Yes	Someone else contributes	No	No	No	No	No	Yes	OLDER SISTER	Yes	Medium	10	Parents		Parent's house		Yes	Yes					8	No			No
310	Pursat	Slameas	2017-10-18	Meas Vichheka	Om Sokuntheary	Ly Socheat	2017-10-18	30	This province		Married		1	200	2	Yes	Someone else contributes	No	Yes	No	No	No	No		Yes	Very poor	5	Husband		Own house		Yes	Yes					36	Yes	Other	CASINO	No
311	Pursat	Slameas	2017-10-18	Meas Vichheka	Om Sokuntheary	Ly Socheat	2017-10-18	24	This province		Married		0	250	5	Yes	Someone else contributes	No	Yes	No	No	No	No		Yes	Very poor	2	Husband		Own house		Yes	Yes					5	Yes	Seller		No
312	Pursat	Slameas	2017-10-18	Sot Chakriya	Om Sokuntheary	Ly Socheat	2017-10-18	41	This province		Widow		2	125	3	Yes	Only me								No	Medium	8	Other	CHILD	Own house		Yes	Yes					14	Yes	Entertainment Worker (bar, karao		No
313	Pursat	Slameas	2017-10-18	Om Sokuntheary	Om Sokuntheary	Ly Socheat	2017-10-18	30	Other province	KANDAL	Married		3	150	3	Yes	Someone else contributes	No	Yes	No	No	No	No		Yes	Very poor	3	Husband		Other	RENT HOUSE	Yes	Yes					3	Yes	Seller		No
314	Pursat	Slameas	2017-10-18	Sot Chakriya	Om Sokuntheary	Ly Socheat	2017-10-18	18	Other province	TAKEO	Single		0	250	5	No	Someone else contributes	No	No	No	No	No	Yes	OLDER SISTER	No	Medium	3	Parents		Rent a room		Yes	Yes					11	No			No
315	Pursat	Slameas	2017-10-18	Meas Vichheka	Om Sokuntheary	Ly Socheat	2017-10-18	29	This province		Married		3	200	3	No	Someone else contributes	No	Yes	No	No	No	No		Yes	Medium	7	Husband		Rent a room		Yes	Yes					3	Yes	Factory worker,		No
316	Pursat	Slameas	2017-10-18	Treng Sokea	Om Sokuntheary	Ly Socheat	2017-10-18	22	Other province	KANDAL	Single		0	300	2	Yes	Only me								Yes	Poor	4	Sexual partner		Rent a room		Yes	Yes					8	No			No
317	Pursat	Slameas	2017-10-18	Treng Sokea	Om Sokuntheary	Ly Socheat	2017-10-18	28	This province		Divoce		0	300	7	No	Someone else contributes	No	No	No	No	No	Yes	YOUNGER BROTHER	Yes	Very poor	2	Alone		Rent a room		Yes	Yes					4	Yes	Entertainment Worker (bar, karao		No
318	Pursat	Slameas	2017-10-18	Treng Sokea	Om Sokuntheary	Ly Socheat	2017-10-18	30	This province		Divoce		1	300	3	No	Someone else contributes	No	No	No	No	No	Yes	OLDER SISTER	Yes	Medium	6	Alone		Rent a room		Yes	Yes					18	No			No
319	Pursat	Slameas	2017-10-18	Treng Sokea	Om Sokuntheary	Ly Socheat	2017-10-18	30	This province		Married		1	175	3	Yes	Someone else contributes	No	Yes	No	No	No	No		Yes	Very poor	6	Parents		Parent's house		Yes	Yes					10	Yes	Factory worker,		No
320	Pursat	Slameas	2017-10-18	Treng Sokea	Om Sokuntheary	Ly Socheat	2017-10-18	30	This province		Divoce		2	400	4	No	Someone else contributes	No	No	No	No	No	Yes	SIBLINGS	Yes	Poor	5	Alone		Rent a room		Yes	Yes					7	Yes	Entertainment Worker (bar, karao		No
321	Pursat	Slameas	2017-10-18	Sot Chakriya	Om Sokuntheary	Ly Socheat	2017-10-18	27	This province		Divoce		1	200	2	No	Only me								No	Poor	4	Other	RENT HOUSE	Rent a room		Yes	Yes					14	Yes	Other	WORKER IN HOUSE	No
322	Pursat	Slameas	2017-10-18	Seng Sreyno	Om Sokuntheary	Ly Socheat	2017-10-18	27	Other province	KAMPONG CHAM	Married		1	170	8	Yes	Someone else contributes	No	Yes	No	No	No	Yes	PARENTS, SIBLINGS	Yes	Very poor	1	Husband		Rent a room		Yes	Yes					17	Yes	Entertainment Worker (bar, karao		No
323	Pursat	Slameas	2017-10-18	Seng Sreyno	Om Sokuntheary	Ly Socheat	2017-10-18	18	Other province	BATTAMBANG	Married		0	150	4	No	Only me								Yes	Poor	5	Sexual partner		Rent a room		Yes	Yes					7	Yes	Other	WORKER	No
324	Pursat	Slameas	2017-10-18	Seng Sreyno	Om Sokuntheary	Ly Socheat	2017-10-18	26	Other province	KAMPONG CHAM	Divoce		2	150	3	No	Only me								Yes	Poor	3	Siblings		Rent a room		Yes	Yes					16	No			No
325	Pursat	Slameas	2017-10-18	Seng Sreyno	Om Sokuntheary	Ly Socheat	2017-10-18	29	This province		Divoce		1	400	6	No	Only me								Yes	Rich	7	College		Rent a room		Yes	Yes					3	Yes	Factory worker,		No
326	Pursat	Sras Yeng	2017-10-18	Treng Sokea	Om Sokuntheary	Ly Socheat	2017-10-19	18	Other province	SIEM REAP	Single		0	150	3	No	Someone else contributes	No	No	No	No	No	Yes	FATHER	Yes	Medium	8	College		Other	IN WORK PLACE	Yes	Yes					21	Yes	Student		No
327	Pursat	Sras Yeng	2017-10-18	Treng Sokea	Om Sokuntheary	Ly Socheat	2017-10-19	18	This province		Single		0	200	5	No	Someone else contributes	No	No	No	No	No	Yes	OLDER SISTER	Yes	Poor	4	College		Other	IN WORK PLACE	Yes	Yes					30	Yes	Entertainment Worker (bar, karao		No
328	Pursat	Sras Yeng	2017-10-18	Sot Chakriya	Om Sokuntheary	Ly Socheat	2017-10-19	20	This province		Single		0	100	1	No	Someone else contributes	No	No	No	No	No	Yes	FATHER, YOUNGER BROTHER	Yes	Poor	8	Parents		Parent's house		Yes	Yes					12	No			No
329	Pursat	Sras Yeng	2017-10-18	Om Sokuntheary	Om Sokuntheary	Ly Socheat	2017-10-19	18	Other province	PHNOM PENH	Single		0	210	4	No	Someone else contributes	No	No	No	No	No	Yes	PARENTS, OLDER BROTHER	Yes	Rich	7	College		Other	IN WORK PLACE	Yes	Yes					108	No			No
330	Pursat	Sras Yeng	2017-10-18	Seng Sreyno	Om Sokuntheary	Ly Socheat	2017-10-19	26	This province		Divoce		0	100	2	No	Only me								Yes	Medium	7	College		Other	IN WORK PLACE	Yes	Yes					14	Yes	Entertainment Worker (bar, karao		No
331	Pursat	Sras Yeng	2017-10-18	Seng Sreyno	Om Sokuntheary	Ly Socheat	2017-10-19	22	This province		Divoce		1	100	3	No	Someone else contributes	No	No	No	No	No	Yes	YOUNGER SISTER	Yes	Medium	3	College		Other	IN WORK PLACE	Yes	Yes					4	No			No
332	Pursat	Sras Yeng	2017-10-18	Seng Sreyno	Om Sokuntheary	Ly Socheat	2017-10-19	22	Other province	PAILIN	Single		0	100	3	No	Someone else contributes	No	No	No	No	No	Yes	FATHER	Yes	Poor	4	College		Other	IN WORK PLACE	Yes	Yes					12	Yes	Other	WORKER IN RENT HOUSE	No
333	Pursat	Sras Yeng	2017-10-18	Meas Vichheka	Om Sokuntheary	Ly Socheat	2017-10-19	33	Other province	BATTAMBANG	Divoce		0	175	2	No	Only me								No	Very poor	5	College		Other	IN WORK PLACE	Yes	Yes					24	Yes	Entertainment Worker (bar, karao		No
334	Pursat	Sras Yeng	2017-10-18	Meas Vichheka	Om Sokuntheary	Ly Socheat	2017-10-19	27	Other province	BATTAMBANG	Single		0	250	2	No	Only me								No	Medium	6	College		Other	IN WORK PLACE	Yes	Yes					36	No			No
335	Pursat	Slameas	2017-10-19	Treng Sokea	Om Sokuntheary	Ly Socheat	2017-10-19	20	This province		Single		0	175	3	No	Someone else contributes	No	No	No	No	No	Yes	OLDER BROTHER	Yes	Medium	9	Sexual partner		Rent a room		Yes	Yes					24	Yes	Other	WORKER IN HOUSE	No
336	Pursat	Slameas	2017-10-19	Seng Sreyno	Om Sokuntheary	Ly Socheat	2017-10-19	27	This province		Divoce		0	100	2	Yes	Only me								Yes	Poor	3	Parents		Parent's house		Yes	Yes					16	Yes	Entertainment Worker (bar, karao		No
337	Pursat	Slameas	2017-10-19	Seng Sreyno	Om Sokuntheary	Ly Socheat	2017-10-19	29	Other province	PREY VENG	Divoce		2	170	5	No	Someone else contributes	No	No	No	No	No	Yes	YOUNGER SISTER	No	Medium	8	College		Rent a room		Yes	Yes					6	Yes	Factory worker,		No
338	Pursat	Slameas	2017-10-19	Meas Vichheka	Om Sokuntheary	Ly Socheat	2017-10-19	27	This province		Married		1	125	1	Yes	Someone else contributes	No	Yes	No	No	No	No		Yes	Very poor	7	Husband		Parent's house		Yes	Yes					18	No			No
339	Pursat	Spean Tmor Tmey	2017-10-19	Treng Sokea	Om Sokuntheary	Ly Socheat	2017-10-19	35	Other province	KAMPONG CHAM	Divoce		3	200	5	No	Only me								Yes	Very poor	0	College		Other	IN WORK PLACE	Yes	Yes					24	Yes	Entertainment Worker (bar, karao		No
340	Pursat	Spean Tmor Tmey	2017-10-19	Meas Vichheka	Om Sokuntheary	Ly Socheat	2017-10-19	25	Other province	KAMPOT	Divoce		1	500	1	No	Someone else contributes	No	Yes	No	No	No	No		Yes	Medium	5	College		Other	IN WORK PLACE	Yes	Yes					36	Yes	Entertainment Worker (bar, karao		No
341	Battambang	Vin Vin Soup Por Pe	2017-10-20	Seng Sreyno	Om Sokuntheary	Touch Dara	2017-10-20	18	This province		Single		0	70	2	No	Someone else contributes	No	No	No	No	No	Yes	OLDER SISTER	Yes	Medium	9	Siblings		Rent a room		Yes	Yes					5	No			No
342	Battambang	Vin Vin Soup Por Pe	2017-10-20	Seng Sreyno	Om Sokuntheary	Touch Dara	2017-10-20	24	This province		Divoce		1	110	3	Yes	Only me								Yes	Poor	6	Parents		Parent's house		Yes	Yes					4	Yes	Farmer/fisherman		No
343	Battambang	Vin Vin Soup Por Pe	2017-10-20	Meas Vichheka	Om Sokuntheary	Touch Dara	2017-10-20	28	Other province	BONTEAY MEANCHEY	Divoce		1	180	0										No	Very poor	7	College		Other	IN WORK PLACE	Yes	Yes					5	No			No
344	Battambang	Vin Vin Soup Por Pe	2017-10-20	Treng Sokea	Om Sokuntheary	Touch Dara	2017-10-20	24	This province		Divoce		1	230	3	No	Only me								Yes	Medium	5	College		Other	IN WORK PLACE	Yes	Yes					2	Yes	Seller		No
345	Battambang	Vin Vin Soup Por Pe	2017-10-19	Treng Sokea	Om Sokuntheary	Touch Dara	2017-10-20	29	Other province	KRATIE	Separate		4	150	2	No	Only me								No	Poor	4	College		Other	IN WORK PLACE	Yes	Yes					20	Yes	Entertainment Worker (bar, karao		No
346	Battambang	Massage Heng Heng	2017-10-20	Treng Sokea	Om Sokuntheary	Touch Dara	2017-10-20	36	This province		Divoce		2	1000	10	Yes	Only me								No	Very poor	10	Parents		Parent's house		Yes	Yes					36	Yes	Entertainment Worker (bar, karao		No
347	Battambang	Massage Heng Heng	2017-10-20	Seng Sreyno	Om Sokuntheary	Touch Dara	2017-10-20	21	Other province	SIEM REAP	Divoce		1	100	1	No	Only me								Yes	Very poor	7	Alone		Other	IN WORK PLACE	Yes	Yes					1	Yes	Other	WORKER	No
348	Battambang	Massage Heng Heng	2017-10-20	Meas Vichheka	Om Sokuntheary	Touch Dara	2017-10-20	29	Other province	SIEM REAP	Divoce		1	300	0										No	Very poor	1	Sexual partner		Rent guest house/hotel		Yes	Yes					1	Yes	Entertainment Worker (bar, karao		No
349	Battambang	Massage Khema Battambong	2017-10-20	Om Sokuntheary	Om Sokuntheary	Touch Dara	2017-10-20	29	This province		Divoce		1	300	3	Yes	Only me								Yes	Very poor	5	Parents		Parent's house		Yes	Yes					18	No			No
350	Battambang	Massage Khema Battambong	2017-10-20	Seng Sreyno	Om Sokuntheary	Touch Dara	2017-10-20	29	This province		Married		1	200	7	Yes	Someone else contributes	No	Yes	No	No	No	Yes	SIBPLINGS	Yes	Poor	7	Parents		Parent's house		Yes	Yes					108	Yes	Other	WORKER	No
351	Battambang	Massage Khema Battambong	2017-10-20	Seng Sreyno	Om Sokuntheary	Touch Dara	2017-10-20	26	This province		Divoce		1	220	4	Yes	Someone else contributes	No	No	No	No	No	Yes	MOTHER	Yes	Very poor	10	Parents		Parent's house		Yes	Yes					24	Yes	Other	LAUDRY	No
352	Battambang	Massage Khema Battambong	2017-10-20	Seng Sreyno	Om Sokuntheary	Touch Dara	2017-10-20	23	This province		Single		0	200	2	Yes	Only me								No	Very poor	7	Parents		Parent's house		Yes	Yes					24	No			No
353	Battambang	Massage Khema Battambong	2017-10-20	Meas Vichheka	Om Sokuntheary	Touch Dara	2017-10-20	31	Other province	ODOR MEANCHEY	Divoce		1	400	3	Yes	Only me								Yes	Very poor	9	Parents		Own house		Yes	Yes					4	Yes	Entertainment Worker (bar, karao		No
354	Battambang	Massage Khema Battambong	2017-10-20	Meas Vichheka	Om Sokuntheary	Touch Dara	2017-10-20	33	This province		Married		2	300	3	Yes	Someone else contributes	No	Yes	No	No	No	No		No	Very poor	0	Husband		Own house		Yes	Yes					72	Yes	Seller		No
355	Battambang	Massage Khema Battambong	2017-10-20	Meas Vichheka	Om Sokuntheary	Touch Dara	2017-10-20	19	This province		Single		0	250	1	Yes	Someone else contributes	No	No	No	No	No	Yes	SIBPLINGS AND PARENTS	Yes	Medium	9	Parents		Parent's house		Yes	Yes					24	No			No
356	Battambang	Massage Khema Battambong	2017-10-20	Om Sokuntheary	Om Sokuntheary	Touch Dara	2017-10-20	27	This province		Single		0	230	3	Yes	Someone else contributes	No	No	No	No	No	Yes	OLDER SISTER	No	Rich	8	Siblings		Own house		Yes	Yes					18	Yes	Other	SELL CLOTHER	No
357	Battambang	Massage Khema Battambong	2017-10-20	Treng Sokea	Om Sokuntheary	Touch Dara	2017-10-20	33	This province		Single		0	350	5	Yes	Someone else contributes	No	No	No	No	No	Yes	YOUNGER BROTHER	Yes	Poor	7	Parents		Parent's house		Yes	Yes					30	Yes	Other	ROOM SERVICE	No
358	Battambang	Massage Khema Battambong	2017-10-20	Treng Sokea	Om Sokuntheary	Touch Dara	2017-10-20	32	This province		Widow		3	300	6	Yes	Someone else contributes	No	No	No	No	No	Yes	YOUNGER BROTHER	No	Medium	2	Parents		Own house		Yes	Yes					36	Yes	Factory worker,		No
359	Battambang	Massage Khema Battambong	2017-10-20	Treng Sokea	Om Sokuntheary	Touch Dara	2017-10-20	30	This province		Married		1	340	3	Yes	Someone else contributes	No	Yes	No	No	No	No		No	Medium	4	Parents		Own house		Yes	Yes					36	Yes	Seller		No
360	Battambang	Out Kong	2017-10-20	Treng Sokea	Om Sokuntheary	Touch Dara	2017-10-21	27	Other province	KAMPOT	Single		0	500	7	No	Only me								Yes	Medium	8	Alone		Rent a room		Yes	Yes					12	Yes	Hair dresser/Beautician		No
361	Battambang	Out Kong	2017-10-20	Meas Vichheka	Om Sokuntheary	Touch Dara	2017-10-21	26	This province		Divoce		1	200	2	No	Only me								Yes	Medium	0	Alone		Rent a room		Yes	Yes					18	Yes	Other	WORKER	No
362	Battambang	Out Kong	2017-10-20	Meas Vichheka	Om Sokuntheary	Touch Dara	2017-10-21	36	Other province	KAMPONG CHAM	Divoce		2	125	10	No	Only me								Yes	Medium	3	College		Other	IN WORK PLACE	Yes	Yes					2	Yes	Entertainment Worker (bar, karao		No
363	Battambang	Out Kong	2017-10-20	Seng Sreyno	Om Sokuntheary	Touch Dara	2017-10-21	35	Other province	TAKEO	Divoce		2	150	1	Yes	Only me								Yes	Very poor	0	Other	YOUNGER BROTHER	Rent a room		Yes	Yes					5	Yes	Farmer/fisherman		No
364	Battambang	Hang Meas	2017-10-21	Seng Sreyno	Om Sokuntheary	Touch Dara	2017-10-21	33	Other province	KAMPOT	Divoce		2	150	3	No	Someone else contributes	No	No	No	No	No	Yes	YOUNGER BROTHER	Yes	Poor	5	College		Other	IN WORK PLACE	Yes	Yes					36	No			No
365	Battambang	Hang Meas	2017-10-21	Seng Sreyno	Om Sokuntheary	Touch Dara	2017-10-21	24	Other province	KAMPOT	Single		0	150	3	No	Someone else contributes	No	No	No	No	No	Yes	PARENTS	Yes	Poor	4	College		Other	IN WORK PLACE	Yes	Yes					4	Yes	Factory worker,		No
366	Battambang	Hang Meas	2017-10-21	Meas Vichheka	Om Sokuntheary	Touch Dara	2017-10-21	27	Other province	KAMPOT	Single		0	200	1	No	Someone else contributes	No	No	No	No	No	Yes	SIBPLING	Yes	Poor	9	Siblings		Other	IN WORK PLACE	Yes	Yes					24	Yes	Factory worker,		No
367	Battambang	Hang Meas	2017-10-21	Meas Vichheka	Om Sokuntheary	Touch Dara	2017-10-21	31	Other province	BONTEAY MEANCHEY	Divoce		1	250	8	No	Someone else contributes	No	No	No	No	No	Yes	OLDER SISTER	Yes	Medium	3	College		Other	IN WORK PLACE	Yes	Yes					15	Yes	Other	WORKER	No
368	Battambang	Hang Meas	2017-10-21	Meas Vichheka	Om Sokuntheary	Touch Dara	2017-10-21	28	This province		Single		0	125	1	No	Someone else contributes	No	No	No	No	No	Yes	YOUNGER BROTHER	Yes	Very poor	4	Siblings		Rent a room		Yes	Yes					7	No			No
369	Battambang	Hang Meas	2017-10-21	Treng Sokea	Om Sokuntheary	Touch Dara	2017-10-21	27	This province		Divoce		1	350	4	Yes	Someone else contributes	No	No	No	No	No	Yes	PARENTS	Yes	Medium	2	Parents		Parent's house		Yes	Yes					3	No			No
370	Battambang	Hang Meas	2017-10-21	Treng Sokea	Om Sokuntheary	Touch Dara	2017-10-21	18	Other province	KAMPOT	Single		0	170	5	Yes	Someone else contributes	No	No	No	No	No	Yes	OLDER SISTER	Yes	Poor	9	Siblings		Other	IN WORK PLACE	Yes	Yes					9	No			No
371	Battambang	Hang Meas	2017-10-21	Treng Sokea	Om Sokuntheary	Touch Dara	2017-10-21	33	Other province	KAMPONG CHAM	Divoce		1	300	4	No	Someone else contributes	No	No	No	No	No	Yes	SIBPLINGS	Yes	Medium	9	College		Other	IN WORK PLACE	Yes	Yes					12	Yes	Seller		No
372	Battambang	Hang Meas	2017-10-21	Seng Sreyno	Om Sokuntheary	Touch Dara	2017-10-21	29	This province		Divoce		1	500	3	No	Only me								Yes	Medium	4	College		Other	IN RESTAURENT	Yes	Yes					72	Yes	Other	SELL CLOTHES	No
373	Battambang	Oun Chamroeun	2017-10-21	Treng Sokea	Om Sokuntheary	Touch Dara	2017-10-21	28	Other province	KANDAL	Divoce		0	250	4	No	Only me								Yes	Very poor	0	College		Other	IN WORK PLACE	Yes	Yes					5	Yes	Entertainment Worker (bar, karao		No
374	Battambang	Oun Chamroeun	2017-10-21	Treng Sokea	Om Sokuntheary	Touch Dara	2017-10-21	34	This province		Single		0	75	4	No	Someone else contributes	No	No	No	No	No	Yes	YOUNGER BROTHER	Yes	Very poor	3	College		Other	IN WORK PLACE	Yes	Yes					24	No			No
375	Battambang	Oun Chamroeun	2017-10-21	Meas Vichheka	Om Sokuntheary	Touch Dara	2017-10-21	26	Other province	PHNOM PENH	Divoce		0	400	5	No	Someone else contributes	No	No	No	No	No	Yes	PARENTS	Yes	Very poor	3	Alone		Rent a room		Yes	Yes					4	Yes	Entertainment Worker (bar, karao		No
376	Battambang	Oun Chamroeun	2017-10-21	Seng Sreyno	Om Sokuntheary	Touch Dara	2017-10-21	20	Other province	KAMPONG SPEU	Single		0	300	7	No	Someone else contributes	No	No	No	No	No	Yes	PARENTS	Yes	Poor	7	Alone		Other	IN RESTAURENT	Yes	Yes					3	Yes	Entertainment Worker (bar, karao		No
377	Battambang	Mlop Doung	2017-10-21	Seng Sreyno	Om Sokuntheary	Touch Dara	2017-10-21	21	This province		Single		0	220	0										Not sure	Medium	9	Alone		Other	IN RESTAURENT	Yes	Yes					3	Yes	Other	SERVICE OF SELLING	No
378	Battambang	Mlop Doung	2017-10-21	Treng Sokea	Om Sokuntheary	Touch Dara	2017-10-21	23	This province		Single		0	200	3	Yes	Only me								Yes	Medium	8	Parents		Parent's house		Yes	Yes					24	Yes	Other	WAITER	No
379	Battambang	Mlop Doung	2017-10-21	Treng Sokea	Om Sokuntheary	Touch Dara	2017-10-21	30	This province		Divoce		1	350	1	Yes	Only me								Yes	Very poor	9	Parents		Parent's house		Yes	Yes					12	Yes	Other	TAILOR	Yes	No	No	No	No	No	No	No
380	Battambang	Mlop Doung	2017-10-21	Meas Vichheka	Om Sokuntheary	Touch Dara	2017-10-21	25	This province		Separate		0	150	1	Yes	Only me								Yes	Very poor	10	Parents		Other	GRANMOTHER'S HOUSE	Yes	Yes					11	Yes	Entertainment Worker (bar, karao		No
381	Battambang	Mlop Doung	2017-10-21	Seng Sreyno	Om Sokuntheary	Touch Dara	2017-10-21	22	This province		Single		0	130	0										Yes	Medium	9	Husband		Rent a room		Yes	Yes					10	Yes	NGO staff		Yes	No	No	No	No	No	No	No
382	Battambang	Vimean Ream	2017-10-21	Seng Sreyno	Om Sokuntheary	Touch Dara	2017-10-21	27	This province		Single		0	160	9	Yes	Someone else contributes	No	No	No	No	No	Yes	SIBPLINGS AND PARENTS	Yes	Poor	6	Parents		Sibling's house		Yes	Yes					1	No			No
383	Battambang	Vimean Ream	2017-10-21	Seng Sreyno	Om Sokuntheary	Touch Dara	2017-10-21	24	This province		Divoce		2	220	5	Yes	Someone else contributes	No	No	No	No	No	Yes	PARENTS	Yes	Medium	12	Alone		Rent a room		Yes	Yes					1	Yes	Entertainment Worker (bar, karao		No
384	Battambang	Vimean Ream	2017-10-21	Treng Sokea	Om Sokuntheary	Touch Dara	2017-10-21	20	This province		Divoce		0	160	0										Yes	Poor	7	Alone		Rent a room		Yes	Yes					2	Yes	Entertainment Worker (bar, karao		No
385	Battambang	Vimean Ream	2017-10-21	Meas Vichheka	Om Sokuntheary	Touch Dara	2017-10-21	25	Other province	KAMPOT	Separate		1	120	0										Yes	Very poor	7	Alone		Rent a room		Yes	Yes					1	Yes	Other	HAIRDRESSER	Yes	No	No	No	No	No	No	No
386	Battambang	Vimean Ream	2017-10-21	Seng Sreyno	Om Sokuntheary	Touch Dara	2017-10-21	27	Other province	SVAY RIENG	Divoce		1	150	1	Yes	Only me								No	Poor	0	Siblings		Rent a room		Yes	Yes					4	Yes	Other	SERVICE OF SELLING	No
387	Battambang	Vimean Ream	2017-10-21	Treng Sokea	Om Sokuntheary	Touch Dara	2017-10-21	18	This province		Single		0	170	12	No	Someone else contributes	No	No	No	No	No	Yes	PARENTS	Yes	Very poor	8	Relatives		Rent a room		Yes	Yes					3	Yes	Entertainment Worker (bar, karao		No
388	Battambang	Vimean Ream	2017-10-21	Meas Vichheka	Om Sokuntheary	Touch Dara	2017-10-21	18	This province		Single		0	70	2	No	Only me								Yes	Very poor	9	Friends		Rent a room		Yes	Yes					2	Yes	Entertainment Worker (bar, karao		No
389	Battambang	Je well(Kameang)	2017-10-22	Seng Sreyno	Om Sokuntheary	Touch Dara	2017-10-22	19	Other province	PREY VENG	Single		0	200	5	No	Someone else contributes	No	No	No	No	No	Yes	OLDER SISTER	Yes	Medium	5	College		Rent a room		Yes	Yes					17	No			No
390	Battambang	Je well(Kameang)	2017-10-22	Treng Sokea	Om Sokuntheary	Touch Dara	2017-10-22	19	Other province	SIEM REAP	Single		0	225	7	No	Someone else contributes	No	No	No	No	No	Yes	PARENTS	Yes	Poor	6	College		Rent a room		Yes	Yes					9	Yes	Factory worker,		No
391	Battambang	Je well(Kameang)	2017-10-22	Treng Sokea	Om Sokuntheary	Touch Dara	2017-10-22	33	Other province	SIEM REAP	Divoce		1	300	5	No	Someone else contributes	No	No	No	No	No	Yes	YOUNGER BROTHER	Yes	Medium	9	Alone		Rent a room		Yes	Yes					24	Yes	Hair dresser/Beautician		No
392	Battambang	Je well(Kameang)	2017-10-22	Treng Sokea	Om Sokuntheary	Touch Dara	2017-10-22	23	Other province	KOH KONG	Single		0	200	4	No	Someone else contributes	No	No	No	No	No	Yes	YOUNGER BROTHER	Yes	Poor	4	Siblings		Rent a room		Yes	Yes					12	Yes	Other	FISHING	No
393	Battambang	Je well(Kameang)	2017-10-22	Meas Vichheka	Om Sokuntheary	Touch Dara	2017-10-22	25	This province		Single		0	200	3	Yes	Someone else contributes	No	No	No	No	No	Yes	YOUNGER BROTHER	No	Rich	4	Parents		Own house		Yes	Yes					2	Yes	Entertainment Worker (bar, karao		No
394	Battambang	Je well(Kameang)	2017-10-22	Seng Sreyno	Om Sokuntheary	Touch Dara	2017-10-22	23	This province		Divoce		1	200	5	No	Only me								Yes	Very poor	0	College		Other	IN RESTAURENT	Yes	Yes					3	Yes	Entertainment Worker (bar, karao		No
395	Battambang	Je well(Kameang)	2017-10-22	Meas Vichheka	Om Sokuntheary	Touch Dara	2017-10-22	29	This province		Divoce		0	250	3	No	Someone else contributes	No	No	No	No	No	Yes	OLDER BROTHER	No	Very poor	3	Siblings		Other	IN WORK PLACE	Yes	Yes					36	Yes	Other	HAIRDRESSER	No
396	Battambang	Je well(Kameang)	2017-10-22	Seng Sreyno	Om Sokuntheary	Touch Dara	2017-10-22	31	Other province	SIEM REAP	Divoce		1	220	4	No	Someone else contributes	No	No	No	No	No	Yes	FATHER	No	Poor	0	College		Rent a room		Yes	Yes					36	Yes	Other	BAKERIES	No
397	Battambang	Goal Star(Sampov lun)	2017-10-23	Treng Sokea	Om Sokuntheary	Touch Dara	2017-10-23	20	This province		Single		0	210	2	No	Only me								No	Medium	6	College		Other	IN WORK PLACE	Yes	Yes					2	Yes	Entertainment Worker (bar, karao		No
398	Battambang	Goal Star(Sampov lun)	2017-10-23	Treng Sokea	Om Sokuntheary	Touch Dara	2017-10-23	18	Other province	PAILIN	Single		0	200	3	No	Only me								Yes	Poor	3	College		Other	IN WORK PLACE	Yes	Yes					2	Yes	Entertainment Worker (bar, karao		No
399	Battambang	Goal Star(Sampov lun)	2017-10-23	Treng Sokea	Om Sokuntheary	Touch Dara	2017-10-23	22	This province		Divoce		1	75	2	Yes	Only me								No	Poor	7	Parents		Parent's house		Yes	Yes					12	Yes	Other	SERVICE OF SELLING	No
400	Battambang	Goal Star(Sampov lun)	2017-10-23	Seng Sreyno	Om Sokuntheary	Touch Dara	2017-10-23	30	Other province	PHNOM PENH	Divoce		2	190	3	No	Someone else contributes	No	No	No	No	No	Yes	FATHER	No	Rich	6	Alone		Other	IN RESTAURENT	Yes	Yes					36	Yes	Factory worker,		No
401	Battambang	Goal Star(Sampov lun)	2017-10-23	Seng Sreyno	Om Sokuntheary	Touch Dara	2017-10-23	22	This province		Divoce		1	210	5	No	Someone else contributes	No	No	No	No	No	Yes	FATHER	Yes	Very poor	9	College		Other	IN RESTAURENTS	Yes	Yes					4	Yes	Other	WAITER	No
402	Battambang	Goal Star(Sampov lun)	2017-10-23	Meas Vichheka	Om Sokuntheary	Touch Dara	2017-10-23	27	This province		Divoce		0	125	1	No	Only me								No	Poor	9	College		Other	IN WORK PLACE	Yes	Yes					18	No			No
403	Battambang	Goal Star(Sampov lun)	2017-10-23	Meas Vichheka	Om Sokuntheary	Touch Dara	2017-10-23	28	Other province	BONTEAY MEANCHEY	Divoce		2	200	2	No	Only me								Yes	Very poor	3	College		Other	IN WORK PLACE	Yes	Yes					12	Yes	Other	CASINO	No
404	Battambang	Goal Star(Sampov lun)	2017-10-23	Meas Vichheka	Om Sokuntheary	Touch Dara	2017-10-23	27	Other province	SIEM REAP	Divoce		2	300	2	Yes	Someone else contributes	No	No	No	No	No	Yes	OLDER SISTER	Yes	Medium	6	College		Other	IN WORK PLACE	Yes	Yes					2	Yes	Other	WORK IN HOUSE	No
405	Battambang	Goal Star(Sampov lun)	2017-10-23	Om Sokuntheary	Om Sokuntheary	Touch Dara	2017-10-23	23	This province		Single		0	200	2	Yes	Someone else contributes	No	No	No	No	No	Yes	YOUNGER BROTHER	No	Poor	7	College		Other	IN WORK PLACE	Yes	Yes					24	Yes	Factory worker,		No
406	Battambang	Goal Star(Sampov lun)	2017-10-23	Om Sokuntheary	Om Sokuntheary	Touch Dara	2017-10-23	25	This province		Single		0	430	0										No	Rich	6	Siblings		Other	IN WORK PLACE	Yes	Yes					36	No			No
407	Battambang	Ponleou Victory	2017-10-23	Seng Sreyno	Om Sokuntheary	Touch Dara	2017-10-23	25	Other province	PREY VENG	Divoce		1	350	3	No	Only me								Yes	Poor	3	College		Other	IN RESTAURENTS	Yes	Yes					6	Yes	Entertainment Worker (bar, karao		No
408	Battambang	Ponleou Victory	2017-10-23	Treng Sokea	Om Sokuntheary	Touch Dara	2017-10-23	30	Other province	PREY VENG	Married		1	300	5	Yes	Someone else contributes	No	Yes	No	No	No	Yes	YOUNGER SISTER	Yes	Very poor	3	Husband		Other	IN WORK PLACE	Yes	Yes					18	Yes	Entertainment Worker (bar, karao		No
409	Battambang	Ponleou Victory	2017-10-23	Seng Sreyno	Om Sokuntheary	Touch Dara	2017-10-23	26	Other province	PHNOM PENH	Divoce		0	500	5	No	Only me								Yes	Medium	7	College		Other	IN RESTAURENT	Yes	Yes					24	Yes	Factory worker,		No
410	Battambang	Ponleou Victory	2017-10-23	Meas Vichheka	Om Sokuntheary	Touch Dara	2017-10-23	28	This province		Divoce		2	300	4	No	Someone else contributes	No	No	No	No	No	Yes	SIBPLINGS	Yes	Very poor	1	Alone		Rent a room		Yes	Yes					13	Yes	Entertainment Worker (bar, karao		No
411	Banteay Meanchey	Trochakchit Chas	2017-10-24	Seng Sreyno	Om Sokuntheary	Ly Socheat	2017-10-24	25	This province		Divoce		1	110	3	No	Someone else contributes	No	No	No	No	No	Yes	YOUNGER SISTER	Yes	Medium	7	College		Other	IN WORK PLACE	Yes	Yes					4	No			No
412	Banteay Meanchey	Trochakchit Chas	2017-10-24	Seng Sreyno	Om Sokuntheary	Ly Socheat	2017-10-24	35	Other province	TAKEO	Divoce		1	150	4	No	Someone else contributes	No	No	No	No	No	Yes	PARENTS	Yes	Poor	1	College		Other	IN WORK PLACE	Yes	Yes					4	Yes	Other	CARE GIVER	No
413	Banteay Meanchey	Trochakchit Chas	2017-10-24	Om Sokuntheary	Om Sokuntheary	Ly Socheat	2017-10-24	19	Other province	KAMPONG SPEU	Divoce		0	350	6	No	Someone else contributes	No	No	No	No	No	Yes	OLDER SISTER, FATHER	Yes	Very poor	1	College		Other	IN WORK PLACE	Yes	Yes					6	Yes	Factory worker,		No
414	Banteay Meanchey	Trochakchit Chas	2017-10-24	Meas Vichheka	Om Sokuntheary	Ly Socheat	2017-10-24	28	Other province	BATTAMBANG	Single		0	300	2	No	Someone else contributes	No	No	No	No	No	Yes	OLDER BROTHER	No	Very poor	3	College		Other	IN WORK PLACE	Yes	Yes					36	No			No
415	Banteay Meanchey	Trochakchit Chas	2017-10-24	Meas Vichheka	Om Sokuntheary	Ly Socheat	2017-10-24	25	Other province	KAMPOT	Single		0	200	5	No	Someone else contributes	No	No	No	No	No	Yes	PARENTS	Yes	Poor	4	College		Other	IN WORK PLACE	Yes	Yes					36	Yes	Other	WORKER AS SELLER	No
416	Banteay Meanchey	Trochakchit Chas	2017-10-24	Treng Sokea	Om Sokuntheary	Touch Dara	2017-10-24	19	This province		Single		0	500	4	Yes	Someone else contributes	No	No	No	No	No	Yes	OLDER SISTER	Yes	Medium	8	Parents		Parent's house		Yes	Yes					30	Yes	Other	TAILOR	No
417	Banteay Meanchey	Trochakchit Chas	2017-10-24	Treng Sokea	Om Sokuntheary	Touch Dara	2017-10-24	33	Other province	PREAH VIHEAR	Divoce		2	150	3	Yes	Only me								No	Very poor	4	Other	CHILD	Other	IN WORK PLACE	Yes	Yes					7	Yes	Seller		No
418	Banteay Meanchey	Trochiekkam Meas	2017-10-24	Meas Vichheka	Om Sokuntheary	Touch Dara	2017-10-24	24	Other province	RATANAKKIRI	Divoce		1	300	5	No	Only me								Yes	Very poor	9	College		Other	IN WORK PLACE	Yes	Yes					1	Yes	Entertainment Worker (bar, karao		No
419	Banteay Meanchey	Trochiekkam Meas	2017-10-24	Seng Sreyno	Om Sokuntheary	Touch Dara	2017-10-24	18	This province		Single		0	300	3	No	Only me								No	Poor	4	Siblings		Other	IN WORK PLACE	Yes	Yes					1	Yes	Entertainment Worker (bar, karao		No
420	Banteay Meanchey	Trochiekkam Meas	2017-10-24	Treng Sokea	Om Sokuntheary	Touch Dara	2017-10-24	37	This province		Separate		1	200	3	Yes	Only me								Yes	Poor	2	Parents		Parent's house		Yes	Yes					4	Yes	Entertainment Worker (bar, karao		No
421	Banteay Meanchey	Trochiekkam Meas	2017-10-24	Seng Sreyno	Om Sokuntheary	Touch Dara	2017-10-24	29	Other province	PREAH SIHANOUK	Divoce		2	150	2	No	Only me								Yes	Very poor	0	College		Other	IN WORK PLACE	Yes	Yes					6	Yes	Construction worker		No
422	Banteay Meanchey	Akea Thmey1	2017-10-24	Meas Vichheka	Om Sokuntheary	Touch Dara	2017-10-24	19	Other province	KAMPONG CHAM	Single		0	250	2	No	Someone else contributes	No	No	No	No	No	Yes	OLDER BROTHER	Yes	Very poor	5	College		Other	IN WORK PLACE	Yes	Yes					9	Yes	Factory worker,		No
423	Banteay Meanchey	Akea Thmey1	2017-10-24	Treng Sokea	Om Sokuntheary	Touch Dara	2017-10-24	28	Other province	KANDAL	Divoce		0	200	4	No	Only me								Yes	Poor	7	College		Other	IN WORK PLACE	Yes	Yes					60	Yes	Other	WORKER	No
424	Banteay Meanchey	Akea Thmey1	2017-10-24	Meas Vichheka	Om Sokuntheary	Touch Dara	2017-10-24	18	Other province	KAMPONG THOM	Separate		0	300	0										Yes	Very poor	7	College		Other	IN WORK PLACE	Yes	Yes					7	Yes	Other	WORKER	No
425	Banteay Meanchey	Akea Thmey1	2017-10-24	Seng Sreyno	Om Sokuntheary	Touch Dara	2017-10-24	21	Other province	KAMPONG CHAM	Single		0	200	3	No	Only me								Yes	Cannot recall	0	College		Other	IN WORK PLACE	Yes	Yes					24	Yes	Other	WORKER	No
426	Banteay Meanchey	Akea Thmey1	2017-10-24	Seng Sreyno	Om Sokuntheary	Touch Dara	2017-10-24	23	Other province	KOH KONG	Single		0	300	6	No	Someone else contributes	No	No	No	No	No	Yes	PARENTS	Yes	Medium	5	College		Other	IN WORK PLACE	Yes	Yes					6	Yes	Other	WORKER	No
427	Banteay Meanchey	Akea Thmey1	2017-10-24	Seng Sreyno	Om Sokuntheary	Touch Dara	2017-10-24	19	Other province	BATTAMBANG	Single		0	150	2	No	Only me								No	Medium	7	College		Other	IN WORK PLACE	Yes	Yes					6	No			No
428	Banteay Meanchey	Akea Thmey1	2017-10-24	Treng Sokea	Om Sokuntheary	Touch Dara	2017-10-24	24	Other province	PHNOM PENH	Divoce		0	250	3	No	Someone else contributes	No	No	No	No	No	Yes	YOUNGER BROTHER	No	Poor	3	College		Other	IN WORK PLACE	Yes	Yes					60	Yes	Other	WAITER	No
429	Banteay Meanchey	Akea Thmey1	2017-10-24	Treng Sokea	Om Sokuntheary	Touch Dara	2017-10-24	27	Other province	TBONG KHMUM	Married		1	200	5	No	Someone else contributes	No	Yes	No	No	No	No		Yes	Medium	2	Husband		Rent a room		Yes	Yes					24	Yes	Other	WORKER	No
430	Banteay Meanchey	Akea Thmey1	2017-10-24	Treng Sokea	Om Sokuntheary	Touch Dara	2017-10-24	19	Other province	KAMPONG CHAM	Single		0	175	3	No	Someone else contributes	No	No	No	No	No	Yes	OLDER BROTHER	Yes	Very poor	0	College		Other	IN WORK PLACE	Yes	Yes					24	No			No
431	Banteay Meanchey	Nuch Sophea	2017-10-24	Om Sokuntheary	Om Sokuntheary	Touch Dara	2017-10-24	25	Other province	KRATIE	Single		0	1000	2	No	Someone else contributes	No	No	No	No	No	Yes	YOUNGER SISTER	No	Medium	8	Alone		Rent a room		Yes	Yes					1	Yes	Entertainment Worker (bar, karao		No
432	Banteay Meanchey	Nuch Sophea	2017-10-24	Seng Sreyno	Om Sokuntheary	Touch Dara	2017-10-24	32	Other province	KAMPONG CHAM	Single		0	260	3	No	Someone else contributes	No	No	No	No	No	Yes	PARENTS	Yes	Medium	9	Alone		Other	IN WORK PLACE	Yes	Yes					4	Yes	Entertainment Worker (bar, karao		No
433	Banteay Meanchey	Nuch Sophea	2017-10-24	Treng Sokea	Om Sokuntheary	Touch Dara	2017-10-24	24	Other province	KANDAL	Divoce		1	500	4	No	Someone else contributes	No	No	No	No	No	Yes	YOUNGER BROTHER	No	Medium	6	Sexual partner		Rent a room		Yes	Yes					36	Yes	Seller		No
434	Banteay Meanchey	Srey Sros (2222)	2017-10-24	Meas Vichheka	Om Sokuntheary	Touch Dara	2017-10-24	21	Other province	TAKEO	Married		0	250	3	No	Someone else contributes	No	No	No	No	No	Yes	YOUNGGER BROTHER	No	Very poor	9	Alone		Rent a room		Yes	Yes					2	Yes	Entertainment Worker (bar, karao		No
435	Banteay Meanchey	Srey Sros (2222)	2017-10-24	Seng Sreyno	Om Sokuntheary	Touch Dara	2017-10-24	24	Other province	KANDAL	Single		0	225	1	No	Only me								Yes	Medium	4	College		Rent a room		Yes	Yes					8	Yes	Other	TAILOR	No
436	Banteay Meanchey	Srey Sros (2222)	2017-10-24	Seng Sreyno	Om Sokuntheary	Touch Dara	2017-10-24	31	Other province	KOH KONG	Divoce		2	300	3	No	Only me								Yes	Poor	6	Alone		Other	IN WORK PLACE	Yes	Yes					17	No			No
437	Banteay Meanchey	Srey Sros (2222)	2017-10-24	Treng Sokea	Om Sokuntheary	Touch Dara	2017-10-24	23	Other province	BATTAMBANG	Divoce		1	300	5	No	Someone else contributes	No	No	No	No	No	Yes	PARENTS	Yes	Poor	3	College		Other	IN WORK PLACE	Yes	Yes					12	No			No
438	Banteay Meanchey	Sokhim	2017-10-24	Meas Vichheka	Om Sokuntheary	Touch Dara	2017-10-24	36	Other province	BATTAMBANG	Divoce		2	200	4	No	Only me								Yes	Very poor	9	College		Other	IN WORK PLACE	Yes	Yes					12	Yes	Seller		No
439	Banteay Meanchey	Sokhim	2017-10-24	Treng Sokea	Om Sokuntheary	Touch Dara	2017-10-24	43	Other province	TAKEO	Divoce		3	250	3	No	Only me								No	Poor	1	Alone		Other	IN WORK PLACE	Yes	Yes					36	Yes	Farmer/fisherman		No
440	Banteay Meanchey	AkeaThmey3	2017-10-24	Meas Vichheka	Om Sokuntheary	Touch Dara	2017-10-24	26	Other province	BATTAMBANG	Separate		1	125	1	No	Someone else contributes	No	Yes	No	No	No	No		Yes	Very poor	8	Siblings		Other	IN WORK PLACE	Yes	Yes					7	Yes	Other	WORKER	No
441	Banteay Meanchey	AkeaThmey3	2017-10-24	Meas Vichheka	Om Sokuntheary	Touch Dara	2017-10-24	21	Other province	BATTAMBANG	Single		0	250	0										Yes	Medium	8	Siblings		Other	IN WORK PLACE	Yes	Yes					12	No			No
442	Banteay Meanchey	Phnom Meas	2017-10-25	Seng Sreyno	Om Sokuntheary	Touch Dara	2017-10-25	18	Other province	PREY VENG	Single		0	250	2	No	Only me								Yes	Medium	1	Friends		Other	IN WORK PLACE	Yes	Yes					24	Yes	Factory worker,		No
443	Banteay Meanchey	Phnom Meas	2017-10-25	Seng Sreyno	Om Sokuntheary	Touch Dara	2017-10-25	25	Other province	KANDAL	Single		0	300	1	No	Only me								Yes	Very poor	5	College		Other	IN WORK PLACE	Yes	Yes					24	No			No
444	Banteay Meanchey	Phnom Meas	2017-10-25	Meas Vichheka	Om Sokuntheary	Touch Dara	2017-10-25	33	Other province	PREY VENG	Single		0	250	2	No	Someone else contributes	No	No	No	No	No	Yes	YOUNGER SISTER AND FATHER	Yes	Medium	0	College		Other	IN WORK PLACE	Yes	Yes					72	Yes	Entertainment Worker (bar, karao		No
445	Banteay Meanchey	Phnom Meas	2017-10-25	Meas Vichheka	Om Sokuntheary	Touch Dara	2017-10-25	19	Other province	PREY VENG	Single		0	250	1	No	Someone else contributes	No	No	No	No	No	Yes	AUNE	Yes	Medium	8	Relatives		Other	IN WORK PLACE	Yes	Yes					24	No			No
446	Banteay Meanchey	Phnom Meas	2017-10-25	Meas Vichheka	Om Sokuntheary	Touch Dara	2017-10-25	18	Other province	KAMPONG THOM	Single		0	250	1	No	Someone else contributes	No	No	No	No	No	Yes	OLDER SISTER	Yes	Very poor	8	Siblings		Other	IN WORK PLACE	Yes	Yes					18	No			No
447	Banteay Meanchey	Phnom Meas	2017-10-25	Treng Sokea	Om Sokuntheary	Touch Dara	2017-10-25	27	Other province	KAMPONG THOM	Single		0	200	3	No	Only me								Yes	Very poor	0	College		Other	IN WORK PLACE	Yes	Yes					60	Yes	Farmer/fisherman		No
448	Banteay Meanchey	Phnom Meas	2017-10-25	Treng Sokea	Om Sokuntheary	Touch Dara	2017-10-25	25	Other province	PREY VENG	Married		0	250	3	No	Someone else contributes	No	No	No	No	No	Yes	NEPHEW	Yes	Very poor	6	College		Other	IN WORK PLACE	Yes	Yes					36	Yes	Factory worker,		No
449	Banteay Meanchey	Phnom Meas	2017-10-25	Treng Sokea	Om Sokuntheary	Touch Dara	2017-10-25	28	Other province	KAMPONG CHAM	Divoce		1	200	5	No	Someone else contributes	No	No	No	No	No	Yes	YOUNGER SISTER	Yes	Poor	3	College		Other	IN WORK PLACE	Yes	Yes					14	Yes	Farmer/fisherman		No
450	Battambang	Phnom Meas	2017-10-25	Om Sokuntheary	Om Sokuntheary	Touch Dara	2017-10-25	25	Other province	KAMPONG THOM	Single		0	250	1	No	Someone else contributes	No	No	No	No	No	Yes	AUNE	No	Very poor	0	College		Other	IN WORK PLACE	Yes	Yes					1	Yes	Entertainment Worker (bar, karao		No
451	Banteay Meanchey	Massage Siemreap Meanchey	2017-10-25	Treng Sokea	Om Sokuntheary	Touch Dara	2017-10-25	27	This province		Single		0	150	3	No	Only me								Yes	Medium	9	College		Other	IN WORK PLACE	Yes	Yes					24	Yes	Entertainment Worker (bar, karao		No
452	Banteay Meanchey	Massage Siemreap Meanchey	2017-10-25	Seng Sreyno	Om Sokuntheary	Ly Socheat	2017-10-25	33	Other province	SIEM REAP	Married		3	190	6	No	Someone else contributes	No	Yes	No	No	No	No		Yes	Poor	0	Husband		Rent a room		Yes	Yes					24	Yes	Entertainment Worker (bar, karao		No
453	Banteay Meanchey	Massage Siemreap Meanchey	2017-10-25	Meas Vichheka	Om Sokuntheary	Ly Socheat	2017-10-25	25	Other province	SIEM REAP	Single		0	175	3	No	Someone else contributes	No	No	No	No	No	Yes	OLDER AND YOUNGER SISTER	Yes	Very poor	6	College		Other	IN WORK PLACE	Yes	Yes					11	No			No
454	Banteay Meanchey	Massage Siemreap Meanchey	2017-10-25	Meas Vichheka	Om Sokuntheary	Ly Socheat	2017-10-25	22	Other province	SIEM REAP	Single		0	200	3	No	Only me								Yes	Very poor	6	College		Other	IN WORK PLACE	Yes	Yes					9	Yes	Other	WORKER IN HOUSE IN PHNOM PENH	No
455	Banteay Meanchey	Massage Siemreap Meanchey	2017-10-25	Treng Sokea	Om Sokuntheary	Ly Socheat	2017-10-25	35	Other province	SIEM REAP	Divoce		2	200	3	No	Only me								Yes	Medium	0	College		Other	IN WORK PLACE	Yes	Yes					12	Yes	Entertainment Worker (bar, karao		No
456	Banteay Meanchey	PrekRopov	2017-10-25	Om Sokuntheary	Om Sokuntheary	Ly Socheat	2017-10-25	36	This province		Divoce		1	70	2	Yes	Only me								No	Very poor	3	Sexual partner		Other	FREE RENT HOUSE	Yes	Yes					11	Yes	Other	WORKER IN HOUSE IN THAILAND	No
457	Banteay Meanchey	PrekRopov	2017-10-25	Meas Vichheka	Om Sokuntheary	Ly Socheat	2017-10-25	36	This province		Married		6	33	9	Yes	Someone else contributes	No	No	Yes	No	No	No		Yes	Very poor	0	Other	CHILD	Other	IN WORK PLACE	Yes	Yes					24	Yes	Farmer/fisherman		No
458	Banteay Meanchey	PrekRopov	2017-10-25	Seng Sreyno	Om Sokuntheary	Ly Socheat	2017-10-25	38	This province		Divoce		2	100	2	No	Only me								Yes	Poor	1	College		Other	IN WORK PLACE	Yes	Yes					26	Yes	Farmer/fisherman		No
459	Banteay Meanchey	Massage Khmerspa	2017-10-26	Treng Sokea	Om Sokuntheary	Ly Socheat	2017-10-26	48	Other province	KANDAL	Divoce		4	300	4	No	Only me								Yes	Poor	4	Alone		Rent a room		Yes	Yes					36	Yes	Seller		No
460	Banteay Meanchey	Massage Khmerspa	2017-10-26	Meas Vichheka	Om Sokuntheary	Ly Socheat	2017-10-26	22	Other province	SIEM REAP	Married		0	190	5	No	Someone else contributes	No	Yes	No	No	No	Yes	BROTHER IN LAW	Yes	Poor	6	Husband		Rent a room		Yes	Yes					6	Yes	Entertainment Worker (bar, karao		No
461	Banteay Meanchey	Massage Khmerspa	2017-10-26	Seng Sreyno	Om Sokuntheary	Ly Socheat	2017-10-26	24	This province		Divoce		1	200	3	No	Only me								Yes	Very poor	5	College		Other	IN WORK PLACE	Yes	Yes					3	Yes	Entertainment Worker (bar, karao		No
462	Banteay Meanchey	Ponlok Thmey	2017-10-26	Treng Sokea	Om Sokuntheary	Ly Socheat	2017-10-26	31	Other province	SIEM REAP	Divoce		1	75	1	Yes	Only me								No	Poor	0	Other	CHILD	Other	IN WORK PLACE	Yes	Yes					12	No			No
463	Banteay Meanchey	Goal Town Club	2017-10-26	Meas Vichheka	Om Sokuntheary	Ly Socheat	2017-10-26	36	Other province	BATTAMBANG	Widow		2	300	2	Yes	Someone else contributes	No	No	Yes	No	No	No		Yes	Medium	7	Other	CHILD	Rent a room		Yes	Yes					36	Yes	Other	WORKING AS SELLER OF MINERAL WATER	No
464	Banteay Meanchey	Goal Town Club	2017-10-26	Meas Vichheka	Om Sokuntheary	Ly Socheat	2017-10-26	25	Other province	SIEM REAP	Divoce		1	300	3	No	Someone else contributes	No	No	No	No	No	Yes	PARENTS	Yes	Very poor	3	Relatives		Other	IN WORK PLACE	Yes	Yes					3	Yes	Farmer/fisherman		No
465	Banteay Meanchey	Goal Town Club	2017-10-26	Treng Sokea	Om Sokuntheary	Ly Socheat	2017-10-26	25	Other province	KAMPONG CHAM	Divoce		2	200	4	No	Someone else contributes	Yes	No	No	No	No	No		No	Rich	6	College		Other	IN WORK PLACE	Yes	Yes					17	No			No
466	Banteay Meanchey	Goal Town Club	2017-10-26	Seng Sreyno	Om Sokuntheary	Ly Socheat	2017-10-26	31	Other province	BATTAMBANG	Divoce		2	600	5	No	Only me								Yes	Poor	9	Alone		Rent a room		Yes	Yes					60	Yes	Factory worker,		No
467	Banteay Meanchey	Goal Town Club	2017-10-26	Treng Sokea	Om Sokuntheary	Ly Socheat	2017-10-26	35	Other province	PHNOM PENH	Divoce		1	300	3	No	Only me								Yes	Rich	6	Alone		Rent a room		Yes	Yes					60	No			No
468	Banteay Meanchey	Kor Dot Mlob Mean	2017-10-26	Meas Vichheka	Om Sokuntheary	Ly Socheat	2017-10-26	21	Other province	TBONG KHMUM	Single		0	250	4	No	Only me								No	Medium	4	Relatives		Rent a room		Yes	Yes					1	Yes	Entertainment Worker (bar, karao		No
469	Banteay Meanchey	Kor Dot Mlob Mean	2017-10-26	Seng Sreyno	Om Sokuntheary	Ly Socheat	2017-10-26	31	Other province	TBONG KHMUM	Divoce		1	170	3	No	Only me								No	Very poor	2	College		Other	IN WORK PLACE	Yes	Yes					7	Yes	Farmer/fisherman		No
470	Banteay Meanchey	Kor Dot Mlob Mean	2017-10-26	Treng Sokea	Om Sokuntheary	Ly Socheat	2017-10-26	38	Other province	KAMPONG CHAM	Widow		1	150	3	No	Only me								Yes	Poor	8	College		Other	IN WORK PLACE	Yes	Yes					60	Yes	Other	TAILOR	No
471	Banteay Meanchey	Kor Dot Mlob Mean	2017-10-26	Meas Vichheka	Om Sokuntheary	Ly Socheat	2017-10-26	25	Other province	TBONG KHMUM	Divoce		1	200	3	No	Only me								No	Very poor	4	College		Other	IN WORK PLACE	Yes	Yes					24	Yes	Factory worker,		No
472	Banteay Meanchey	Kor Dot Mlob Mean	2017-10-26	Seng Sreyno	Om Sokuntheary	Ly Socheat	2017-10-26	18	Other province	TBONG KHMUM	Single		0	75	0										Yes	Very poor	5	Siblings		Other	IN WORK PLACE	Yes	Yes					12	No			No
473	Banteay Meanchey	Kor Dot Mlob Mean	2017-10-26	Treng Sokea	Om Sokuntheary	Ly Socheat	2017-10-26	36	Other province	TBONG KHMUM	Divoce		2	250	4	No	Only me								Yes	Poor	2	College		Other	IN WORK PLACE	Yes	Yes					36	Yes	Farmer/fisherman		No
474	Banteay Meanchey	Kor Dot Mlob Mean	2017-10-26	Seng Sreyno	Om Sokuntheary	Ly Socheat	2017-10-26	23	Other province	TBONG KHMUM	Married		1	200	2	No	Someone else contributes	No	Yes	No	No	No	No		Yes	Poor	5	Husband		Other	IN WORK PLACE	Yes	Yes					25	Yes	Other	TAILOR	No
475	Preah Sihanouk	hello bar	2017-10-19	Hieng Menglang	Sek Sreymom	Ly Socheat	2017-10-19	18	Other province	SIEM REAP	Single		0	150	9	No	Someone else contributes	No	No	No	No	No	Yes	OLDER SISTER	Yes	Poor	8	Siblings		Rent a room		Yes	Yes						Yes	Student		No
476	Preah Sihanouk	hello bar	2017-10-19	Sroy Theary	Sek Sreymom	Ly Socheat	2017-10-19	20	Other province	BATTAMBANG	Divoce		0	200	0										Yes	Medium	11	Alone		Rent a room		Yes	No	3	20	Other	WANT TO KNOW	3	Yes	Entertainment Worker (bar, karao		No
477	Preah Sihanouk	hello bar	2017-10-19	Chum Sorphea	Sek Sreymom	Ly Socheat	2017-10-19	22	Other province	SIEM REAP	Married		0	180	2	No	Someone else contributes	No	No	No	No	No	Yes	SHIBLINGS	Yes	Very poor	9	Husband		Rent a room		Yes	No	8	21	For economic opportunities		5	Yes	Other	CASINO	No
478	Preah Sihanouk	hello bar	2017-10-19	Chum Sorphea	Sek Sreymom	Ly Socheat	2017-10-19	25	Other province	SIEM REAP	Divoce		0	300	2	No	Someone else contributes	No	No	No	No	No	Yes	YOUNGER BROTHER	Yes	Very poor	3	Relatives		Rent a room		Yes	No	3	25	For economic opportunities		3	Yes	Construction worker		No
479	Preah Sihanouk	Abster	2017-10-17	Sek Sreymom	Sek Sreymom	Touch Dara		19	Other province	KANDAL	Single		0	600	2	Yes	Only me								Yes	Poor	6	Parents		Rent a room		Yes	Yes					10	Yes	Factory worker,		No
480	Preah Sihanouk	Abster	2017-10-17	Hieng Menglang	Sek Sreymom	Touch Dara		21	Other province	KOH KONG	Single		0	400	3	No	Someone else contributes	No	No	No	No	No	Yes	FATHER	Yes	Very poor	7	Relatives		relative house		Yes	Yes					4	Yes	Entertainment Worker (bar, karao		No
481	Preah Sihanouk	Abster	2017-10-17	Hieng Menglang	Sek Sreymom	Touch Dara		20	Other province	KAMPOT	Single		0	850	3	No	Someone else contributes	No	No	No	No	No	Yes	PARENTS	Yes	Very poor	7	Alone		Rent a room		Yes	Yes					11	Yes	Entertainment Worker (bar, karao		No
482	Preah Sihanouk	Abster	2017-10-17	Leng Sokny	Sek Sreymom	Ly Socheat		19	This province		Single		0	400	5	Yes	Someone else contributes	No	No	No	No	No	Yes	FATHER	No	Medium	8	Parents		Parent's house		Yes	Yes					8	Yes	Entertainment Worker (bar, karao		No
483	Preah Sihanouk	Abster	2017-10-17	Leng Sokny	Sek Sreymom	Ly Socheat		20	Other province	KAMPONG CHAM	Widow		1	150	4	No	Someone else contributes	No	No	No	No	No	Yes	YOUNGER SISTER/BROTHER	Yes	Poor	5	Siblings		Rent a room		Yes	Yes					10	Yes	Factory worker,		No
484	Preah Sihanouk	Abster	2017-10-17	Leng Sokny	Sek Sreymom	Ly Socheat		27	Other province	KAMPONG CHAM	Widow		0	500	5	No	Someone else contributes	No	No	No	No	No	Yes	YOUNGER SISTER/BROTHER	Yes	Medium	5	Alone		Rent a room		Yes	Yes					8	Yes	Farmer/fisherman		No
485	Preah Sihanouk	Abster	2017-10-18	Leng Sokny	Sek Sreymom	Touch Dara		25	Other province	KAMPONG CHAM	Widow		1	500	8	No	Someone else contributes	No	No	No	No	No	Yes	SISTER	Yes	Medium	7	College		Rent a room		Yes	No	6	25	For economic opportunities		6	Yes	Entertainment Worker (bar, karao		No
486	Preah Sihanouk	Pov Sreypich	2017-10-18	Leng Sokny	Sek Sreymom	Ly Socheat		26	Other province	KRATIE	Widow		1	150	6	No	Only me								Yes	Medium	0	College		Friend		Yes	Yes					20	Yes	Factory worker,		No
487	Preah Sihanouk	Pov Sreypich	2017-10-18	Leng Sokny	Sek Sreymom	Ly Socheat		28	This province		Widow		2	150	7	Yes	Someone else contributes	No	No	No	No	No	Yes	FATHER AND SISTER	Yes	Very poor	7	Parents		Parent's house		Yes	Yes					1	Yes	Entertainment Worker (bar, karao		No
488	Preah Sihanouk	Pov Sreypich	2017-10-18	Chum Sorphea	Sek Sreymom	Ly Socheat		19	Other province	KAMPOT	Single		0	200	3	No	Only me								Yes	Very poor	0	College		Friend		Yes	No	15	18	For economic opportunities		15	Yes	Other	CARE GIVER	No
489	Preah Sihanouk	Pov Sreypich	2017-10-18	Sroy Theary	Sek Sreymom	Ly Socheat		18	Other province	KAMPONG THOM	Single		0	400	2	No	Someone else contributes	No	No	No	No	No	Yes	OLDER SISTER	No	Very poor	6	College		Friend		Yes	Yes					6	Yes	Entertainment Worker (bar, karao		No
490	Preah Sihanouk	Pov Sreypich	2017-10-18	Hieng Menglang	Sek Sreymom	Ly Socheat		20	Other province	KAMPOT	Divoce		2	220	3	Yes	Only me								No	Very poor	2	Parents		Rent a room		No	No	1	20	Getting away from a bad situatio		1	Yes	Factory worker,		No
491	Preah Sihanouk	Pov Sreypich	2017-10-18	Hieng Menglang	Sek Sreymom	Ly Socheat		27	Other province	KAMPONG CHAM	Single		1	250	3	No	Someone else contributes	No	No	No	Yes	No	No		Yes	Very poor	2	Alone		Rent a room		Yes	Yes					36	Yes	Factory worker,		No
492	Preah Sihanouk	hello bar	2017-10-19	Leng Sokny	Neur Chanda	Ly Socheat	2017-10-22	25	Other province	KAMPONG CHAM	Single		0	1000	4	No	Only me								No	Rich	8	Alone		Rent a room		Yes	Yes					3	Yes	Other	CARE GIVER	No
493	Preah Sihanouk	Kantuy Ruy	2017-10-19	Hieng Menglang	Sek Sreymom	Ly Socheat	2017-10-19	19	Other province	KAMPONG CHAM	Single		0	340	6	No	Someone else contributes	No	No	No	No	No	Yes	FATHER	Yes	Medium	6	College		Rent a room		Yes	Yes					1	Yes	Entertainment Worker (bar, karao		No
494	Preah Sihanouk	Kantuy Ruy	2017-10-19	Hieng Menglang	Sek Sreymom	Ly Socheat	2017-10-19	35	Other province	TAKEO	Divoce		1	200	2	No	Only me								No	Medium	4	Alone		Rent a room		Yes	No	2	35	Getting away from a bad situatio		2	Yes	Entertainment Worker (bar, karao		No
495	Preah Sihanouk	Kantuy Ruy	2017-10-19	Sroy Theary	Sek Sreymom	Ly Socheat	2017-10-19	24	Other province	KAMPONG CHAM	Divoce		0	200	4	No	Only me								Yes	Very poor	2	Alone		Rent a room		Yes	Yes					20	Yes	Factory worker,		No
496	Preah Sihanouk	Kantuy Ruy	2017-10-19	Sroy Theary	Sek Sreymom	Ly Socheat	2017-10-19	23	Other province	KAMPONG CHAM	Single		0	400	4	No	Someone else contributes	No	No	No	No	No	Yes	OLDER SISTER	No	Poor	4	Siblings		Rent a room		Yes	Yes					16	Yes	Entertainment Worker (bar, karao		No
497	Preah Sihanouk	Kantuy Ruy	2017-10-19	Chum Sorphea	Sek Sreymom	Ly Socheat	2017-10-19	30	Other province	KAMPONG CHAM	Divoce		2	250	3	No	Only me								No	Medium	2	Alone		Rent a room		Yes	Yes					30	Yes	Factory worker,		No
498	Preah Sihanouk	Kantuy Ruy	2017-10-19	Leng Sokny	Sek Sreymom	Ly Socheat	2017-10-19	26	Other province	KAMPONG CHAM	Widow		2	220	5	No	Only me								Yes	Very poor	0	Relatives		Rent a room		Yes	Yes					12	Yes	Entertainment Worker (bar, karao		No
499	Preah Sihanouk	Kantuy Ruy	2017-10-19	Leng Sokny	Sek Sreymom	Ly Socheat	2017-10-19	23	Other province	KAMPONG CHAM	Single		0	300	7	No	Only me								Yes	Very poor	2	Alone		Rent a room		Yes	Yes					24	Yes	Factory worker,		No
500	Phnom Penh	Nias Massage	2017-10-19	Hieng Menglang	Sek Sreymom	Touch Dara	2017-10-19	23	Other province	TAKEO	Single		0	280	5	No	Someone else contributes	No	No	No	No	No	Yes	BROTHER	Yes	Very poor	7	College		Friend		Yes	Yes					27	Yes	Factory worker,		No
501	Preah Sihanouk	Nias Massage	2017-10-19	Sroy Theary	Sek Sreymom	Touch Dara	2017-10-19	18	Other province	TAKEO	Single		0	350	2	No	Someone else contributes	No	No	No	No	No	Yes	SISTER	No	Medium	9	College		Friend		Yes	Yes					6	No			No
502	Preah Sihanouk	Nias Massage	2017-10-19	Sroy Theary	Sek Sreymom	Touch Dara	2017-10-19	30	Other province	KAMPOT	Married		2	250	6	No	Someone else contributes	No	Yes	No	No	No	No		Yes	Medium	4	Husband		Rent a room		Yes	Yes					18	Yes	Factory worker,		No
503	Preah Sihanouk	Nias Massage	2017-10-19	Chum Sorphea	Sek Sreymom	Touch Dara	2017-10-19	25	This province		Married		1	310	3	No	Someone else contributes	No	Yes	No	No	No	No		Yes	Poor	7	Husband		Own house		Yes	Yes					24	Yes	Factory worker,		No
504	Preah Sihanouk	Samnang Meanleap	2017-10-17	Sroy Theary	Sek Sreymom	Ly Socheat		33	Other province	PHNOM PENH	Divoce		4	205	5	Yes	Someone else contributes	No	No	No	No	No	Yes	SISTER	No	Very poor	3	Siblings		Rent a room		Yes	Yes					24	No			No
505	Preah Sihanouk	Samnang Meanleap	2017-10-17	Sroy Theary	Sek Sreymom	Ly Socheat		19	Other province	KAMPONG CHAM	Married		1	130	2	Yes	Only me								Yes	Very poor	0	Husband		Rent a room		Yes	Yes					48	No			No
506	Preah Sihanouk	Samnang Meanleap	2017-10-17	Chum Sorphea	Sek Sreymom	Touch Dara		22	Other province	KAMPONG CHAM	Single		0	270	4	No	Only me								Yes	Medium	5	Other	STAY WITH OWNER	Other	STAY WITH OWNER	Yes	Yes					2	No			No
507	Preah Sihanouk	Samnang Meanleap	2017-10-17	Chum Sorphea	Sek Sreymom	Touch Dara		33	Other province	PHNOM PENH	Divoce		1	250	0										No	Medium	5	Siblings		Rent a room		Yes	Yes					8	Yes	Other	WAITER	No
508	Preah Sihanouk	Samnang Meanleap	2017-10-17	Chum Sorphea	Sek Sreymom	Touch Dara		25	Other province	KAMPONG SPEU	Married		0	280	0										Yes	Medium	2	Husband		Rent a room		Yes	No	36	18	For economic opportunities		1	Yes	Factory worker,		No
509	Preah Sihanouk	Samnang Meanleap	2017-10-17	Sek Sreymom	Sek Sreymom	Ly Socheat		24	Other province	KOH KONG	Divoce		0	150	0										No	Cannot recall	5	College		Friend		Yes	Yes					14	Yes	Other	GUEST HOUSE	No
510	Preah Sihanouk	Nias Massage	2017-10-19	Leng Sokny	Sek Sreymom	Ly Socheat	2017-10-19	26	Other province	BATTAMBANG	Married		2	300	4	No	Someone else contributes	No	Yes	No	No	No	No		Yes	Medium	8	College		Friend		Yes	Yes					6	Yes	Farmer/fisherman		No
511	Preah Sihanouk	Malobdoung Phumthmey	2017-10-17	Hieng Menglang	Sek Sreymom	Touch Dara		29	Other province	PREY VENG	Divoce		1	150	2	Yes	Someone else contributes	No	No	No	No	No	Yes	MOTHER	No	Medium	5	Parents		Rent a room		No	No	1	29	Other	WANT TO CHANGE PLACE OF WORK	1	Yes	Entertainment Worker (bar, karao		No
512	Preah Sihanouk	Malobdoung Phumthmey	2017-10-17	Sroy Theary	Sek Sreymom	Touch Dara		19	Other province	TBONG KHMUM	Single		0	130	3	No	Someone else contributes	No	No	No	No	No	Yes	SISTER	No	Very poor	0	College		Friend		Yes	Yes					7	Yes	Entertainment Worker (bar, karao		No
513	Preah Sihanouk	Malobdoung Phumthmey	2017-10-17	Sroy Theary	Sek Sreymom	Touch Dara		24	This province		Single		0	100	2	No	Someone else contributes	No	No	No	No	No	Yes	SISTER	Yes	Medium	3	College		Friend		Yes	Yes					9	Yes	Entertainment Worker (bar, karao		No
514	Preah Sihanouk	Malobdoung Phumthmey	2017-10-17	Chum Sorphea	Sek Sreymom	Touch Dara		32	Other province	KEP	Divoce		3	200	6	No	Someone else contributes	No	No	No	No	No	Yes	SISTER	No	Poor	0	College		Friend		Yes	No	2	32	For economic opportunities		2	Yes	Construction worker		No
515	Preah Sihanouk	Malobdoung Phumthmey	2017-10-17	Chum Sorphea	Sek Sreymom	Touch Dara		20	Other province	TBONG KHMUM	Divoce		1	300	2	No	Someone else contributes	No	No	No	No	No	Yes	SISTER	Yes	Medium	7	College		Friend		Yes	No	17	18	For economic opportunities		17	Yes	Other	CHEF IN INDIA RESTAURETS	No
516	Preah Sihanouk	Malobdoung Phumthmey	2017-10-17	Leng Sokny	Sek Sreymom	Touch Dara		28	Other province	KOH KONG	Widow		1	100	2	No	Someone else contributes	No	No	No	No	No	Yes	BROTHER	No	Poor	6	Friends		Friend		Yes	Yes					6	Yes	Hair dresser/Beautician		No
517	Preah Sihanouk	Thounel bar	2017-10-18	Sroy Theary	Sek Sreymom	Ly Socheat		23	Other province	KAMPONG CHHNANG	Single		0	250	3	No	Only me								No	Medium	3	Relatives		relative house		Yes	Yes					9	Yes	Entertainment Worker (bar, karao		No
518	Preah Sihanouk	Thounel bar	2017-10-18	Chum Sorphea	Sek Sreymom	Ly Socheat		25	This province		Married		1	260	1	No	Someone else contributes	No	Yes	No	No	No	No		Yes	Poor	1	Husband		Other	BOSS'S ROOM	Yes	Yes					12	No			No
519	Preah Sihanouk	Thounel bar	2017-10-18	Chum Sorphea	Sek Sreymom	Ly Socheat		23	Other province	KANDAL	Single		0	220	3	No	Someone else contributes	No	No	No	No	No	Yes	YOUNGER BROBTHER	No	Medium	9	Relatives		relative house		Yes	Yes					36	No			No
520	Preah Sihanouk	Nias Massage	2017-10-19	Leng Sokny	Sek Sreymom	Ly Socheat	2017-10-19	25	Other province	TAKEO	Widow		1	500	1	Yes	Only me								No	Medium	4	College		Friend		Yes	Yes					84	Yes	Other	CHEF	No
521	Preah Sihanouk	Nias Massage	2017-10-19	Chum Sorphea	Sek Sreymom	Ly Socheat	2017-10-19	22	Other province	BATTAMBANG	Single		0	300	2	No	Someone else contributes	No	No	No	No	No	Yes	YOUNGER BROTHER	Yes	Medium	5	Siblings		Sibling's house		Yes	Yes					12	Yes	Factory worker,		No
522	Preah Sihanouk	Nias Massage	2017-10-19	Chum Sorphea	Sek Sreymom	Ly Socheat	2017-10-19	22	This province		Single		0	250	0										No	Poor	1	College		Friend		Yes	Yes					1	Yes	Entertainment Worker (bar, karao		No
523	Preah Sihanouk	Nias Massage	2017-10-19	Hieng Menglang	Sek Sreymom	Ly Socheat	2017-10-19	25	Other province	TAKEO	Divoce		0	200	10	No	Only me								Yes	Very poor	6	College		Friend		Yes	Yes					3	Yes	Factory worker,		No
524	Preah Sihanouk	Chombi Khmer Massage	2017-10-17	Sroy Theary	Sek Sreymom	Touch Dara		23	Other province	SIEM REAP	Single		0	150	3	No	Someone else contributes	No	No	No	No	No	Yes	BROTHER	Yes	Poor	8	College		Friend		Yes	Yes					25	Yes	Entertainment Worker (bar, karao		No
525	Preah Sihanouk	Chombi Khmer Massage	2017-10-17	Hieng Menglang	Sek Sreymom	Touch Dara		26	Other province	KAMPONG CHAM	Divoce		0	100	4	No	Someone else contributes	No	No	No	No	No	Yes	SISTER	Yes	Medium	8	College		Friend		Yes	Yes					9	Yes	Factory worker,		No
526	Preah Sihanouk	Chombi Khmer Massage	2017-10-17	Leng Sokny	Sek Sreymom	Touch Dara		34	Other province	KAMPONG SPEU	Married		2	250	3	No	Only me								No	Very poor	2	Siblings		Rent a room		Yes	Yes					12	Yes	Entertainment Worker (bar, karao		No
527	Preah Sihanouk	Chombi Khmer Massage	2017-10-17	Leng Sokny	Sek Sreymom	Touch Dara		20	Other province	KAMPONG SPEU	Single		0	220	1	No	Only me								No	Medium	6	Siblings		Sibling's house		Yes	Yes					12	Yes	Factory worker,		No
528	Preah Sihanouk	Derm Khnor	2017-10-17	Leng Sokny	Sek Sreymom	Touch Dara		27	Other province	BATTAMBANG	Single		0	110	4	No	Only me								Yes	Very poor	4	College		Friend		Yes	No	3	27	For economic opportunities		3	Yes	Factory worker,		No
529	Preah Sihanouk	Derm Khnor	2017-10-17	Hieng Menglang	Sek Sreymom	Touch Dara		25	Other province	BATTAMBANG	Divoce		1	140	2	No	Only me								Yes	Medium	7	College		Friend		Yes	Yes					8	Yes	Construction worker		No
531	Kampong Cham	Monorum KTV	2017-10-22	Sroy Theary	Sek Sreymom	Touch Dara	2017-10-22	35	Other province	KANDAL	Married		1	200	6	Yes	Someone else contributes	No	Yes	No	No	No	No		Yes	Very poor	4	Husband		Rent a room		Yes	Yes					59	No			No
532	Kampong Cham	Monorum KTV	2017-10-22	Sroy Theary	Sek Sreymom	Touch Dara	2017-10-22	23	Other province	KAMPONG THOM	Single		0	400	3	No	Someone else contributes	No	No	No	No	No	Yes	OLDER BROTHER	Yes	Medium	9	College		Rent a room		Yes	No	18	21	Other	WORK	18	No			No
533	Kampong Cham	Monorum KTV	2017-10-22	Chum Sorphea	Sek Sreymom	Touch Dara	2017-10-22	20	Other province	KAMPONG THOM	Single		0	300	4	No	Only me								Yes	Poor	5	Friends		Rent a room		Yes	Yes					6	Yes	Factory worker,		No
534	Kampong Cham	Monorum KTV	2017-10-22	Chum Sorphea	Sek Sreymom	Touch Dara	2017-10-22	30	Other province	KRATIE	Single		0	400	1	Yes	Someone else contributes	No	No	No	No	No	Yes	OLDER SISTER	No	Medium	6	Parents		Rent a room		Yes	Yes					18	No			No
535	Kampong Cham	Monorum KTV	2017-10-22	Chum Sorphea	Sek Sreymom	Touch Dara	2017-10-22	28	This province		Divoce		1	200	3	No	Someone else contributes	No	No	No	No	No	Yes	OLDER SISTER	Yes	Medium	6	Alone		Rent a room		Yes	Yes					20	Yes	Factory worker,		No
536	Kampong Cham	Monorum KTV	2017-10-22	Leng Sokny	Sek Sreymom	Touch Dara	2017-10-22	33	Other province	KANDAL	Widow		2	95	4	No	Only me								Yes	Poor	7	Alone		Rent a room		Yes	Yes					14	Yes	Factory worker,		No
537	Kampong Cham	Monorum KTV	2017-10-22	Leng Sokny	Sek Sreymom	Touch Dara	2017-10-22	25	Other province	ODOR MEANCHEY	Separate		1	100	0										Yes	Medium	9	Husband		Rent a room		Yes	Yes					4	Yes	Entertainment Worker (bar, karao		No
538	Kampong Cham	Dai Chomnienh	2017-10-21	Leng Sokny	Sek Sreymom	Touch Dara	2017-10-21	33	Other province	PREY VENG	Married		3	150	3	Yes	Someone else contributes	No	Yes	No	No	No	No		Yes	Poor	3	Husband		Own house		Yes	Yes					12	Yes	Entertainment Worker (bar, karao		No
539	Kampong Cham	Dai Chomnienh	2017-10-21	Leng Sokny	Sek Sreymom	Touch Dara	2017-10-21	30	Other province	KRATIE	Married		2	125	3	No	Someone else contributes	No	Yes	No	No	No	No		No	Very poor	2	College		Friend		Yes	Yes					2	Yes	Entertainment Worker (bar, karao		No
540	Kampong Cham	Dai Chomnienh	2017-10-21	Chum Sorphea	Sek Sreymom	Touch Dara	2017-10-21	19	Other province	TBONG KHMUM	Single		0	200	1	No	Someone else contributes	No	No	No	No	No	Yes	OLDER BROTHER	No	Medium	9	Siblings		Sibling's house		Yes	Yes					6	Yes	Entertainment Worker (bar, karao		No
541	Kampong Cham	Monorum Massage	2017-10-21	Hieng Menglang	Sek Sreymom	Touch Dara	2017-10-21	27	This province		Divoce		1	120	3	Yes	Someone else contributes	No	No	No	No	No	Yes	OLDER SISTER	Yes	Very poor	6	Other	CHILD	Rent a room		Yes	Yes					10	Yes	Entertainment Worker (bar, karao		No
542	Kampong Cham	Monorum Massage	2017-10-21	Hieng Menglang	Sek Sreymom	Touch Dara	2017-10-21	34	Other province	SIEM REAP	Divoce		1	150	2	No	Only me								Yes	Medium	7	Alone		Rent a room		Yes	No	1	34	Getting away from a bad situatio		1	Yes	Entertainment Worker (bar, karao		No
543	Kampong Cham	Monorum Massage	2017-10-21	Hieng Menglang	Sek Sreymom	Touch Dara	2017-10-21	32	Other province	PREY VENG	Divoce		1	200	6	No	Someone else contributes	No	No	No	No	No	Yes	SIBPLINGS	Yes	Poor	7	College		Friend		Yes	Yes					36	Yes	Entertainment Worker (bar, karao		No
544	Kampong Cham	Monorum Massage	2017-10-21	Sroy Theary	Sek Sreymom	Touch Dara	2017-10-21	19	Other province	KANDAL	Single		0	300	5	No	Only me								Yes	Very poor	3	Alone		Rent a room		Yes	Yes					4	Yes	Factory worker,		No
545	Kampong Cham	Monorum Massage	2017-10-21	Sroy Theary	Sek Sreymom	Touch Dara	2017-10-21	44	Other province	KAMPUCHEA KROM	Widow		1	150	1	No	Only me								Yes	Very poor	0	College		Friend		Yes	Yes					12	No			No
546	Kampong Cham	Monorum Massage	2017-10-21	Sroy Theary	Sek Sreymom	Touch Dara	2017-10-21	36	Other province	KAMPOT	Divoce		1	500	3	Yes	Someone else contributes	No	No	No	No	No	Yes	YOUNGER BROTHER	Yes	Medium	8	Siblings		Rent a room		Yes	Yes					72	No			No
547	Kampong Cham	Monorum Massage	2017-10-21	Sroy Theary	Sek Sreymom	Touch Dara	2017-10-21	26	Other province	BONTEAY MEANCHEY	Single		1	200	2	No	Only me								No	Very poor	3	Alone		Rent a room		Yes	No	6	25	For economic opportunities		5	No			No
548	Kampong Cham	Mlesh	2017-10-21	Hieng Menglang	Sek Sreymom	Touch Dara	2017-10-21	29	This province		Divoce		1	160	3	No	Only me								Yes	Medium	4	College		Friend		Yes	Yes					18	Yes	Factory worker,		No
549	Kampong Cham	Mlesh	2017-10-21	Sroy Theary	Sek Sreymom	Touch Dara	2017-10-21	36	Other province	SIEM REAP	Divoce		4	150	7	No	Only me								Yes	Very poor	1	College		Friend		Yes	Yes					24	Yes	Entertainment Worker (bar, karao		No
550	Kampong Cham	Mlesh	2017-10-21	Chum Sorphea	Sek Sreymom	Touch Dara	2017-10-21	29	This province		Married		2	200	2	No	Someone else contributes	No	Yes	No	No	No	No		Yes	Very poor	2	College		Friend		Yes	Yes					6	Yes	Factory worker,		No
551	Kampong Cham	Mlesh	2017-10-21	Leng Sokny	Sek Sreymom	Touch Dara	2017-10-21	25	Other province	PREY VENG	Married		1	170	1	No	Someone else contributes	No	Yes	No	No	No	No		No	Very poor	0	College		Friend		Yes	Yes					11	Yes	Other	TAKE CARE CHILD	No
552	Kampong Cham	Vila	2017-10-22	Hieng Menglang	Sek Sreymom	Touch Dara	2017-10-22	28	Other province	KANDAL	Married		0	200	2	No	Someone else contributes	No	Yes	No	No	No	Yes	YOUNGER BROTHER	No	Poor	1	College		Friend		Yes	Yes					36	Yes	Factory worker,		No
553	Kampong Cham	Vila	2017-10-22	Hieng Menglang	Sek Sreymom	Touch Dara	2017-10-22	25	Other province	KAMPONG CHHNANG	Single		0	400	3	No	Someone else contributes	No	No	No	No	No	Yes	YOUNGER BROTHER	No	Medium	5	Siblings		Rent a room		Yes	Yes					13	Yes	Entertainment Worker (bar, karao		No
554	Kampong Cham	Vila	2017-10-22	Hieng Menglang	Sek Sreymom	Touch Dara	2017-10-22	26	Other province	KANDAL	Single		0	350	8	Yes	Someone else contributes	No	No	No	No	No	Yes	YOUNGER SISTER	Yes	Medium	6	Parents		Rent a room		Yes	Yes					3	Yes	Entertainment Worker (bar, karao		No
555	Kampong Cham	Vila	2017-10-22	Chum Sorphea	Sek Sreymom	Touch Dara	2017-10-22	26	Other province	TAKEO	Single		0	300	4	No	Only me								No	Poor	6	Alone		Rent a room		Yes	Yes					1	Yes	Entertainment Worker (bar, karao		No
556	Kampong Cham	Mondolkamsan 01	2017-10-23	Sroy Theary	Sek Sreymom	Touch Dara	2017-10-23	23	Other province	KRATIE	Single		0	150	4	No	Only me								Yes	Medium	5	College		Friend		Yes	Yes					8	Yes	Entertainment Worker (bar, karao		No
557	Kampong Cham	Sopor Kong Kea	2017-10-21	Sek Sreymom	Sek Sreymom	Touch Dara	2017-10-21	22	Other province	KAMPOT	Single		0	375	4	No	Someone else contributes	No	No	No	No	No	Yes	FATHER	Yes	Medium	5	Relatives		Rent a room		Yes	Yes					8	Yes	Entertainment Worker (bar, karao		No
558	Kampong Cham	Sopor Kong Kea	2017-10-21	Leng Sokny	Sek Sreymom	Touch Dara	2017-10-21	19	Other province	KANDAL	Single		0	240	3	Yes	Someone else contributes	No	No	No	No	No	Yes	OLDER BROTHER	Yes	Poor	5	College		Friend		Yes	Yes					36	Yes	Student		No
559	Kampong Cham	Sopor Kong Kea	2017-10-21	Chum Sorphea	Sek Sreymom	Touch Dara	2017-10-21	23	Other province	TAKEO	Married		0	220	1	No	Only me								No	Medium	6	Siblings		Own house		Yes	Yes					12	Yes	Factory worker,		No
560	Kampong Cham	Sopor Kong Kea	2017-10-21	Chum Sorphea	Sek Sreymom	Touch Dara	2017-10-21	30	Other province	KAMPOT	Married		2	200	3	No	Only me								Yes	Medium	3	College		Friend		Yes	Yes					12	No			No
561	Kampong Cham	Ahabompun Massage	2017-10-23	Hieng Menglang	Sek Sreymom	Touch Dara	2017-10-23	22	Other province	TBONG KHMUM	Single		0	300	7	No	Someone else contributes	No	No	No	No	No	Yes	OLDER SISTER	Yes	Very poor	3	College		Friend		Yes	Yes					13	Yes	Factory worker,		No
562	Kampong Cham	Ahabompun Massage	2017-10-23	Sroy Theary	Sek Sreymom	Touch Dara	2017-10-23	31	Other province	TBONG KHMUM	Divoce		1	250	5	No	Only me								Yes	Very poor	8	College		Friend		Yes	Yes					12	No			No
563	Kampong Cham	Ahabompun Massage	2017-10-23	Chum Sorphea	Sek Sreymom	Touch Dara	2017-10-23	27	This province		Single		0	300	3	No	Only me								Yes	Medium	8	College		Friend		Yes	Yes					12	No			No
564	Kampong Cham	Ahabompun Massage	2017-10-23	Chum Sorphea	Sek Sreymom	Touch Dara	2017-10-23	18	Other province	TAKEO	Single		0	300	3	No	Only me								No	Poor	6	College		Friend		Yes	No	6	18	For economic opportunities		6	No			No
565	Kampong Cham	Sopor Kong Kea	2017-10-21	Chum Sorphea	Sek Sreymom	Touch Dara	2017-10-21	33	Other province	KAMPOT	Widow		2	200	2	No	Only me								Yes	Medium	2	Alone		Rent a room		Yes	Yes					36	No			No
566	Kampong Cham	Sopor Kong Kea	2017-10-21	Chum Sorphea	Sek Sreymom	Touch Dara	2017-10-21	30	Other province	KANDAL	Divoce		1	200	1	Yes	Only me								No	Medium	10	College		Friend		Yes	No	18	28	For economic opportunities		18	Yes	Factory worker,		No
567	Kampong Cham	ABC	2017-10-22	Hieng Menglang	Sek Sreymom	Touch Dara	2017-10-22	22	Other province	KANDAL	Married		0	150	3	No	Someone else contributes	No	Yes	No	No	No	No		Yes	Very poor	2	Husband		Rent a room		Yes	Yes					24	No			No
568	Kampong Cham	ABC	2017-10-22	Sroy Theary	Sek Sreymom	Touch Dara	2017-10-22	34	Other province	KAMPONG SPEU	Single		0	300	2	No	Only me								No	Medium	12	Alone		Rent a room		Yes	Yes					78	Yes	Entertainment Worker (bar, karao		No
569	Kampong Cham	ABC	2017-10-22	Sroy Theary	Sek Sreymom	Touch Dara	2017-10-22	22	Other province	TBONG KHMUM	Single		0	300	4	No	Only me								Yes	Medium	10	College		Friend		Yes	Yes					3	No			No
570	Kampong Cham	ABC	2017-10-22	Sroy Theary	Sek Sreymom	Touch Dara	2017-10-22	18	Other province	PHNOM PENH	Single		0	300	3	No	Someone else contributes	No	No	No	No	No	Yes	MOTHER	No	Medium	4	College		Friend		Yes	Yes					8	Yes	Entertainment Worker (bar, karao		No
571	Kampong Cham	ABC	2017-10-22	Chum Sorphea	Sek Sreymom	Touch Dara	2017-10-22	24	Other province	BATTAMBANG	Single		0	200	2	No	Only me								Yes	Medium	6	Relatives		Sibling's house		Yes	Yes					24	No			No
572	Kampong Cham	ABC	2017-10-22	Leng Sokny	Sek Sreymom	Touch Dara	2017-10-22	28	Other province	KANDAL	Divoce		1	310	5	No	Someone else contributes	No	No	No	No	No	Yes	YOUNGER SISTER	Yes	Poor	9	College		Friend		Yes	Yes					14	Yes	Hair dresser/Beautician		No
573	Kampong Cham	ABC	2017-10-22	Leng Sokny	Sek Sreymom	Touch Dara	2017-10-22	24	Other province	TBONG KHMUM	Married		0	100	5	No	Someone else contributes	No	No	No	No	No	Yes	SIBPLINGS	Yes	Poor	7	Husband		Friend		Yes	Yes					5	Yes	Factory worker,		No
574	Kampong Cham	Vila	2017-10-22	Chum Sorphea	Sek Sreymom	Touch Dara	2017-10-22	24	Other province	PHNOM PENH	Single		0	400	1	No	Only me								No	Medium	8	Sexual partner		Rent a room		Yes	Yes					12	Yes	Entertainment Worker (bar, karao		No
575	Kampong Cham	Vila	2017-10-22	Chum Sorphea	Sek Sreymom	Touch Dara	2017-10-22	21	Other province	KAMPONG CHHNANG	Single		0	200	0										No	Medium	7	Siblings		Rent a room		Yes	Yes					24	Yes	Factory worker,		No
576	Kampong Cham	Vila	2017-10-22	Leng Sokny	Sek Sreymom	Touch Dara	2017-10-22	23	Other province	KANDAL	Married		1	250	3	Yes	Someone else contributes	No	Yes	No	No	No	No		No	Medium	8	Husband		Own house		Yes	No	60	18	For economic opportunities		60	Yes	Factory worker,		No
577	Kampong Cham	Cham Nan	2017-10-21	Hieng Menglang	Sek Sreymom	Touch Dara	2017-10-21	43	This province		Divoce		3	200	1	Yes	Only me								Yes	Medium	7	Other	CHILD	Own house		Yes	Yes					56	Yes	Entertainment Worker (bar, karao		No
578	Kampong Cham	Monorum KTV	2017-10-22	Hieng Menglang	Sek Sreymom	Touch Dara	2017-10-22	33	Other province	PHNOM PENH	Married		1	200	1	Yes	Someone else contributes	No	Yes	No	No	No	No		No	Very poor	7	Husband		Rent a room		Yes	Yes					24	Yes	Seller		No
579	Kampong Cham	Monorum KTV	2017-10-22	Hieng Menglang	Sek Sreymom	Touch Dara	2017-10-22	30	Other province	PHNOM PENH	Single		0	200	2	No	Only me								Yes	Medium	10	Relatives		Rent a room		Yes	Yes					48	Yes	Hair dresser/Beautician		No
580	Siem Reap	Snadai Mekmek7	2017-10-27	Hieng Menglang	Sek Sreymom	Touch Dara	2017-10-27	38	This province		Divoce		0	180	4	No	Someone else contributes	No	No	No	No	No	Yes	SIBPLINGS	No	Very poor	1	Sexual partner		Rent a room		Yes	Yes					20	Yes	Entertainment Worker (bar, karao		No
581	Siem Reap	Snadai Mekmek7	2017-10-27	Sroy Theary	Sek Sreymom	Touch Dara	2017-10-27	32	Other province	KAMPONG CHHNANG	Divoce		2	200	3	No	Only me								Yes	Poor	7	Alone		Rent a room		Yes	Yes					10	No			No
582	Siem Reap	Snadai Mekmek7	2017-10-27	Chum Sorphea	Sek Sreymom	Touch Dara	2017-10-27	21	Other province	ODOR MEANCHEY	Single		0	250	1	Yes	Only me								No	Medium	3	Relatives		Rent a room		Yes	Yes					6	No			No
583	Siem Reap	Snadai Mekmek7	2017-10-27	Chum Sorphea	Sek Sreymom	Touch Dara	2017-10-27	19	This province		Married		0	400	6	Yes	Someone else contributes	No	No	No	No	No	Yes	OLDER SISTER	Yes	Medium	10	Relatives		Own house		Yes	Yes					12	Yes	Entertainment Worker (bar, karao		Yes	No	No	No	No	Yes	No	No
584	Siem Reap	Snadai Mekmek7	2017-10-27	Leng Sokny	Sek Sreymom	Touch Dara	2017-10-27	22	This province		Single		0	180	6	Yes	Someone else contributes	No	No	No	No	No	Yes	SIBPLINGS	Yes	Medium	11	Parents		Own house		Yes	Yes					7	Yes	Other	WORKER	No
585	Siem Reap	Massage Somros Heng Heng 287	2017-10-24	Sroy Theary	Sek Sreymom	Touch Dara	2017-10-24	27	Other province	PREAH VIHEAR	Divoce		2	500	6	No	Only me								No	Medium	7	College		Friend		Yes	Yes					10	Yes	Entertainment Worker (bar, karao		No
586	Siem Reap	Massage Somros Heng Heng 287	2017-10-24	Chum Sorphea	Sek Sreymom	Touch Dara	2017-10-24	27	Other province	PREAH VIHEAR	Divoce		1	200	4	No	Only me								No	Medium	9	College		Friend		Yes	Yes					8	Yes	NGO staff		No
587	Siem Reap	Massage Somros Heng Heng 287	2017-10-24	Leng Sokny	Sek Sreymom	Touch Dara	2017-10-24	36	Other province	PREAH VIHEAR	Divoce		4	200	6	No	Only me								No	Poor	3	College		Friend		Yes	No	9	35	For economic opportunities		9	Yes	Farmer/fisherman		No
588	Siem Reap	Pingpharaday	2017-10-24	Leng Sokny	Sek Sreymom	Touch Dara	2017-10-24	30	This province		Divoce		2	500	4	No	Only me								Yes	Rich	3	Alone		Rent a room		Yes	Yes					1	Yes	Entertainment Worker (bar, karao		Yes	No	No	No	No	Yes	No	No
589	Siem Reap	Bapoun	2017-10-25	Hieng Menglang	Sek Sreymom	Touch Dara	2017-10-25	26	This province		Divoce		2	250	1	No	Only me								Yes	Poor	0	Friends		Rent a room		Yes	Yes					9	No			No
590	Siem Reap	Bapoun	2017-10-25	Hieng Menglang	Sek Sreymom	Touch Dara	2017-10-25	32	This province		Divoce		0	500	0										Yes	Medium	11	Alone		Rent a room		Yes	Yes					6	No			Yes	No	No	No	No	Yes	No	No
591	Siem Reap	Bapoun	2017-10-25	Hieng Menglang	Sek Sreymom	Touch Dara	2017-10-25	34	Other province	RATANAKKIRI	Divoce		1	300	2	No	Only me								Yes	Poor	5	Friends		Rent a room		Yes	Yes					6	Yes	Factory worker,		No
592	Siem Reap	Bapoun	2017-10-25	Hieng Menglang	Sek Sreymom	Touch Dara	2017-10-25	30	This province		Divoce		1	200	3	Yes	Only me								Yes	Medium	3	Parents		Rent a room		Yes	Yes					48	Yes	Other	WAITER	No
593	Siem Reap	Bapoun	2017-10-25	Leng Sokny	Sek Sreymom	Touch Dara	2017-10-25	34	Other province	KANDAL	Married		1	150	4	Yes	Someone else contributes	No	Yes	No	No	No	No		Yes	Very poor	3	Husband		Rent a room		Yes	Yes					65	Yes	Entertainment Worker (bar, karao		No
594	Siem Reap	Bapoun	2017-10-25	Leng Sokny	Sek Sreymom	Touch Dara	2017-10-25	38	Other province	KAMPONG CHAM	Widow		2	200	4	No	Only me								Yes	Very poor	2	Alone		Rent a room		Yes	Yes					24	Yes	Farmer/fisherman		No
595	Siem Reap	Bapoun	2017-10-25	Leng Sokny	Sek Sreymom	Touch Dara	2017-10-25	30	Other province	BONTEAY MEANCHEY	Divoce		0	150	7	No	Only me								Yes	Very poor	0	Alone		Rent a room		Yes	Yes					1	Yes	Entertainment Worker (bar, karao		Yes	No	No	No	No	No	Yes	No
596	Siem Reap	Massage Rachana	2017-10-24	Chum Sorphea	Sek Sreymom	Touch Dara	2017-10-24	48	This province		Divoce		4	100	2	No	Only me								Yes	Very poor	3	College		Friend		Yes	Yes					7	No			No
597	Siem Reap	Malob Sbov	2017-10-25	Leng Sokny	Sek Sreymom	Touch Dara	2017-10-25	22	Other province	BATTAMBANG	Married		0	50	0										Yes	Medium	7	Husband		Rent a room		Yes	Yes					12	Yes	Entertainment Worker (bar, karao		No
598	Siem Reap	Malob Sbov	2017-10-25	Chum Sorphea	Sek Sreymom	Touch Dara	2017-10-25	37	Other province	PHNOM PENH	Divoce		1	200	1	Yes	Only me								No	Poor	6	Relatives		Rent a room		Yes	Yes					1	Yes	Entertainment Worker (bar, karao		No
599	Siem Reap	Malob Sbov	2017-10-25	Chum Sorphea	Sek Sreymom	Touch Dara	2017-10-25	29	This province		Married		1	310	3	No	Someone else contributes	No	Yes	No	No	No	No		Yes	Very poor	3	Husband		Rent a room		Yes	Yes					10	Yes	Entertainment Worker (bar, karao		No
600	Siem Reap	Malob Sbov	2017-10-25	Leng Sokny	Sek Sreymom	Touch Dara	2017-10-25	24	This province		Divoce		2	100	3	No	Only me								Yes	Very poor	3	Alone		Rent a room		Yes	Yes					60	Yes	Entertainment Worker (bar, karao		No
601	Siem Reap	Malob Sbov	2017-10-25	Hieng Menglang	Sek Sreymom	Touch Dara	2017-10-25	29	Other province	KANDAL	Divoce		0	150	2	No	Someone else contributes	No	No	No	No	No	Yes	OLDER SISTER	Yes	Medium	5	Siblings		Rent a room		Yes	Yes					36	Yes	Entertainment Worker (bar, karao		No
602	Siem Reap	Malob Sbov	2017-10-25	Hieng Menglang	Sek Sreymom	Touch Dara	2017-10-25	34	Other province	BONTEAY MEANCHEY	Divoce		1	200	2	No	Only me								Yes	Poor	5	Friends		Rent a room		Yes	No	2	34	Getting away from a bad situatio		2	Yes	Entertainment Worker (bar, karao		No
603	Siem Reap	Malob Sbov	2017-10-25	Sroy Theary	Sek Sreymom	Touch Dara	2017-10-25	27	This province		Divoce		2	200	4	Yes	Only me								Yes	Medium	9	Parents		Own house		Yes	Yes					24	No			No
604	Siem Reap	Channa Massage	2017-10-26	Hieng Menglang	Sek Sreymom	Touch Dara	2017-10-26	24	Other province	ODOR MEANCHEY	Divoce		0	250	0										Yes	Medium	9	Friends		Rent a room		Yes	Yes					6	Yes	Entertainment Worker (bar, karao		No
605	Siem Reap	Channa Massage	2017-10-26	Sroy Theary	Sek Sreymom	Touch Dara	2017-10-26	26	Other province	BONTEAY MEANCHEY	Separate		0	150	2	No	Only me								Yes	Very poor	3	College		Rent a room		Yes	Yes					11	Yes	Entertainment Worker (bar, karao		No
606	Siem Reap	Channa Massage	2017-10-26	Chum Sorphea	Sek Sreymom	Touch Dara	2017-10-26	31	This province		Divoce		2	300	3	No	Only me								Yes	Poor	4	College		Rent a room		Yes	Yes					4	Yes	Entertainment Worker (bar, karao		No
607	Siem Reap	Massage Saigone	2017-10-24	Hieng Menglang	Sek Sreymom	Touch Dara	2017-10-24	27	This province		Divoce		2	400	3	Yes	Only me								No	Medium	9	Parents		Own house		Yes	Yes					10	Yes	Seller		No
608	Siem Reap	Massage Saigone	2017-10-24	Sroy Theary	Sek Sreymom	Touch Dara	2017-10-24	24	Other province	SVAY RIENG	Divoce		2	300	4	No	Only me								Yes	Medium	7	College		Friend		Yes	Yes					12	Yes	Entertainment Worker (bar, karao		No
609	Siem Reap	Massage Saigone	2017-10-24	Leng Sokny	Sek Sreymom	Touch Dara	2017-10-24	21	This province		Married		0	300	3	Yes	Someone else contributes	No	Yes	No	No	No	No		Yes	Medium	6	Parents		Parent's house		Yes	Yes					6	Yes	Construction worker		No
610	Siem Reap	Pingpharaday	2017-10-24	Leng Sokny	Sek Sreymom	Touch Dara	2017-10-24	34	Other province	KAMPONG CHAM	Widow		0	300	2	No	Only me								No	Poor	7	Alone		Rent a room		Yes	Yes					12	Yes	Seller		No
611	Siem Reap	Kesar Kol	2017-10-26	Hieng Menglang	Sek Sreymom	Touch Dara	2017-10-26	22	This province		Divoce		2	300	2	No	Only me								Yes	Medium	9	Parents		Rent a room		Yes	Yes					30	Yes	Seller		No
612	Siem Reap	Kesar Kol	2017-10-26	Hieng Menglang	Sek Sreymom	Touch Dara	2017-10-26	26	This province		Single		0	240	5	Yes	Only me								Yes	Very poor	9	Parents		Own house		Yes	Yes					12	Yes	Entertainment Worker (bar, karao		No
613	Siem Reap	Kesar Kol	2017-10-26	Sroy Theary	Sek Sreymom	Touch Dara	2017-10-26	21	This province		Single		0	500	5	Yes	Only me								Yes	Medium	9	Parents		Own house		Yes	Yes					9	No			No
614	Siem Reap	Kesar Kol	2017-10-26	Chum Sorphea	Sek Sreymom	Touch Dara	2017-10-26	23	Other province	PHNOM PENH	Divoce		1	300	5	No	Someone else contributes	No	No	No	No	No	Yes	OLDER SISTER	Yes	Poor	9	Siblings		Rent a room		Yes	No	4	23	For economic opportunities		4	Yes	Entertainment Worker (bar, karao		No
615	Siem Reap	Kesar Kol	2017-10-26	Chum Sorphea	Sek Sreymom	Touch Dara	2017-10-26	23	Other province	PURSAT	Divoce		1	200	1	No	Only me								No	Very poor	4	Alone		Rent a room		Yes	No	6	23	For economic opportunities		5	Yes	Entertainment Worker (bar, karao		Yes	No	No	No	No	No	Yes	No
616	Siem Reap	Kesar Kol	2017-10-26	Leng Sokny	Sek Sreymom	Touch Dara	2017-10-26	20	Other province	PHNOM PENH	Single		0	700	1	Yes	Only me								Yes	Medium	0	Parents		Rent a room		Yes	No	19	18	For economic opportunities		9	No			No
617	Siem Reap	Kesar Kol	2017-10-26	Leng Sokny	Sek Sreymom	Touch Dara	2017-10-26	30	This province		Married		3	250	6	Yes	Someone else contributes	No	Yes	No	No	No	No		No	Medium	12	Husband		Own house		Yes	Yes					28	No			No
618	Siem Reap	Phtash Sangsa	2017-10-25	Sroy Theary	Sek Sreymom	Touch Dara	2017-10-25	20	This province		Married		1	100	3	Yes	Someone else contributes	No	Yes	No	No	No	No		No	Very poor	11	Husband		Own house		Yes	Yes					14	Yes	Entertainment Worker (bar, karao		No
619	Siem Reap	Phtash Sangsa	2017-10-25	Sroy Theary	Sek Sreymom	Touch Dara	2017-10-25	31	This province		Married		3	250	4	Yes	Someone else contributes	No	Yes	No	No	No	No		No	Medium	6	Husband		Own house		Yes	Yes					13	Yes	Entertainment Worker (bar, karao		No
620	Siem Reap	Phtash Sangsa	2017-10-25	Sroy Theary	Sek Sreymom	Touch Dara	2017-10-25	31	Other province	TAKEO	Divoce		0	200	2	No	Only me								Yes	Medium	7	Relatives		Rent a room		Yes	Yes					3	Yes	Entertainment Worker (bar, karao		No
621	Siem Reap	Phtash Sangsa	2017-10-25	Chum Sorphea	Sek Sreymom	Touch Dara	2017-10-25	20	This province		Single		0	200	4	Yes	Someone else contributes	No	No	No	No	No	Yes	FATHER	Yes	Medium	8	Relatives		Own house		Yes	Yes					6	Yes	Entertainment Worker (bar, karao		No
622	Siem Reap	Phtash Sangsa	2017-10-25	Chum Sorphea	Sek Sreymom	Touch Dara	2017-10-25	22	This province		Married		1	200	3	Yes	Someone else contributes	No	Yes	No	No	No	No		No	Poor	8	Relatives		Own house		Yes	Yes					3	Yes	Entertainment Worker (bar, karao		Yes	No	No	No	No	Yes	No	No
623	Siem Reap	Phtash Sangsa	2017-10-25	Chum Sorphea	Sek Sreymom	Touch Dara	2017-10-25	21	Other province	KAMPONG THOM	Divoce		1	300	4	No	Only me								No	Medium	9	Alone		Rent a room		Yes	Yes					8	Yes	Entertainment Worker (bar, karao		No
624	Siem Reap	Phtash Sangsa	2017-10-25	Chum Sorphea	Sek Sreymom	Touch Dara	2017-10-25	29	Other province	KAMPONG THOM	Married		0	200	1	No	Someone else contributes	No	Yes	No	No	No	No		No	Poor	7	Husband		Rent a room		Yes	Yes					12	Yes	Factory worker,		No
625	Siem Reap	Top Town	2017-10-26	Sroy Theary	Sek Sreymom	Touch Dara	2017-10-26	36	Other province	KANDAL	Divoce		1	200	3	No	Only me								No	Poor	3	Alone		Rent a room		Yes	Yes					12	Yes	Entertainment Worker (bar, karao		No
626	Siem Reap	Top Town	2017-10-26	Sroy Theary	Sek Sreymom	Touch Dara	2017-10-26	35	Other province	KAMPONG CHAM	Married		3	300	6	No	Only me								No	Very poor	6	Relatives		Rent a room		Yes	Yes					10	No			No
627	Siem Reap	Top Town	2017-10-26	Sroy Theary	Sek Sreymom	Touch Dara	2017-10-26	27	Other province	KAMPONG CHAM	Divoce		1	250	3	No	Only me								No	Medium	5	Other	CHILD	Rent a room		Yes	Yes					17	No			No
628	Siem Reap	Top Town	2017-10-26	Sroy Theary	Sek Sreymom	Touch Dara	2017-10-26	27	Other province	BATTAMBANG	Divoce		1	200	4	No	Only me								Yes	Very poor	5	Alone		Rent a room		Yes	Yes					36	Yes	Entertainment Worker (bar, karao		No
629	Siem Reap	Top Town	2017-10-26	Chum Sorphea	Sek Sreymom	Touch Dara	2017-10-26	30	Other province	PHNOM PENH	Divoce		1	300	4	No	Someone else contributes	No	No	No	No	No	Yes	FATHER	Yes	Medium	7	Alone		Rent a room		Yes	Yes					17	Yes	Hair dresser/Beautician		No
630	Siem Reap	Top Town	2017-10-26	Chum Sorphea	Sek Sreymom	Ly Socheat	2017-10-26	39	This province		Divoce		1	300	2	Yes	Only me								No	Poor	5	Relatives		Rent a room		Yes	Yes					36	No			No
631	Siem Reap	Top Town	2017-10-26	Chum Sorphea	Sek Sreymom	Ly Socheat	2017-10-26	24	This province		Divoce		1	300	3	No	Only me								No	Medium	5	Siblings		Rent a room		Yes	Yes					3	Yes	Entertainment Worker (bar, karao		No
632	Siem Reap	Sen Sabay7	2017-10-26	Hieng Menglang	Sek Sreymom	Ly Socheat	2017-10-26	31	This province		Divoce		2	150	2	No	Only me								No	Very poor	4	Alone		Rent a room		Yes	Yes					1	Yes	Entertainment Worker (bar, karao		No
633	Siem Reap	Sen Sabay7	2017-10-26	Hieng Menglang	Sek Sreymom	Ly Socheat	2017-10-26	32	This province		Married		1	140	4	No	Only me								No	Very poor	2	Friends		Rent a room		Yes	Yes					2	Yes	Entertainment Worker (bar, karao		No
634	Siem Reap	Sen Sabay7	2017-10-26	Hieng Menglang	Sek Sreymom	Ly Socheat	2017-10-26	35	Other province	KAMPONG THOM	Divoce		1	250	1	No	Only me								No	Very poor	3	Alone		Rent a room		Yes	Yes					24	No			No
635	Siem Reap	Sen Sabay7	2017-10-26	Hieng Menglang	Sek Sreymom	Ly Socheat	2017-10-26	23	Other province	BATTAMBANG	Divoce		2	400	4	Yes	Only me								Yes	Very poor	7	Parents		Rent a room		Yes	Yes					8	Yes	Other	WORKER	No
636	Siem Reap	Sen Sabay7	2017-10-26	Leng Sokny	Sek Sreymom	Ly Socheat	2017-10-26	22	Other province	BANTEAY MEANCHEY	Divoce		1	300	1	No	Someone else contributes	No	Yes	No	No	No	No		No	Rich	12	Alone		Rent a room		Yes	Yes					6	Yes	Other	TRANSLATER	No
637	Siem Reap	Sen Sabay7	2017-10-26	Leng Sokny	Sek Sreymom	Ly Socheat	2017-10-26	36	Other province	KAMPONG THOM	Married		2	300	4	Yes	Someone else contributes	No	Yes	No	No	No	No		No	Medium	5	Husband		Rent a room		Yes	Yes					1	Yes	Entertainment Worker (bar, karao		No
638	Siem Reap	Sen Sabay7	2017-10-26	Leng Sokny	Sek Sreymom	Ly Socheat	2017-10-26	35	This province		Divoce		1	300	6	Yes	Someone else contributes	No	No	No	No	No	Yes	BROTHER IN LAW	Yes	Poor	10	Parents		Rent a room		Yes	Yes					36	No			No
639	Siem Reap	Massage Chumnor Trochakchit	2017-10-24	Hieng Menglang	Sek Sreymom	Ly Socheat	2017-10-24	27	Other province	PREY VENG	Divoce		1	250	1	No	Someone else contributes	No	No	No	No	No	Yes	SIBLINGS	No	Poor	8	College		Friend		Yes	Yes					11	No			No
640	Siem Reap	Massage Chumnor Trochakchit	2017-10-24	Sroy Theary	Sek Sreymom	Ly Socheat	2017-10-24	26	Other province	KAMPONG THOM	Divoce		2	110	5	No	Only me								Yes	Very poor	0	College		Friend		Yes	Yes					12	No			No
641	Siem Reap	Massage Chumnor Trochakchit	2017-10-24	Leng Sokny	Sek Sreymom	Ly Socheat	2017-10-24	23	Other province	KAMPONG THOM	Married		1	200	3	No	Only me								Yes	Poor	5	College		Friend		Yes	Yes					8	Yes	Farmer/fisherman		No
642	Siem Reap	Pingpharaday	2017-10-24	Chum Sorphea	Sek Sreymom	Ly Socheat	2017-10-24	31	This province		Divoce		1	200	4	Yes	Only me								No	Very poor	0	Relatives		Rent a room		Yes	Yes					48	Yes	Other	WORKER IN HOUSE	No
643	Siem Reap	Pingpharaday	2017-10-24	Chum Sorphea	Sek Sreymom	Ly Socheat	2017-10-24	26	This province		Married		2	270	2	No	Someone else contributes	No	Yes	No	No	No	No		Yes	Poor	3	Husband		Rent a room		Yes	Yes					6	No			Yes	No	No	No	No	No	No	No
644	Siem Reap	Pingpharaday	2017-10-24	Chum Sorphea	Sek Sreymom	Ly Socheat	2017-10-24	37	Other province	PHNOM PENH	Married		2	200	7	No	Only me								Yes	Medium	9	Husband		Rent a room		Yes	Yes					96	Yes	Other	WORKER IN HOUSE	No
645	Siem Reap	Pingpharaday	2017-10-24	Leng Sokny	Sek Sreymom	Ly Socheat	2017-10-24	22	This province		Married		2	56	10	No	Someone else contributes	No	Yes	No	No	No	Yes	SIBLINGS	Yes	Very poor	3	Husband		Rent a room		Yes	Yes					2	Yes	Entertainment Worker (bar, karao		Yes	No	No	No	No	No	No	No
646	Siem Reap	Pingpharaday	2017-10-24	Hieng Menglang	Sek Sreymom	Ly Socheat	2017-10-24	25	This province		Married		2	160	3	No	Someone else contributes	No	Yes	No	No	No	No		No	Poor	3	Husband		Rent a room		Yes	Yes					6	No			No
647	Siem Reap	Pingpharaday	2017-10-24	Hieng Menglang	Sek Sreymom	Ly Socheat	2017-10-24	35	Other province	KANDAL	Married		1	110	5	No	Someone else contributes	No	Yes	No	No	No	No		Yes	Very poor	4	Husband		Rent a room		Yes	Yes					24	Yes	Entertainment Worker (bar, karao		No
648	Siem Reap	Pingpharaday	2017-10-24	Hieng Menglang	Sek Sreymom	Ly Socheat	2017-10-24	34	Other province	KAMPONG CHAM	Married		3	200	4	Yes	Someone else contributes	No	Yes	No	No	No	No		Yes	Medium	6	Husband		Rent a room		Yes	Yes					60	No			No
649	Siem Reap	Pingpharaday	2017-10-24	Hieng Menglang	Sek Sreymom	Ly Socheat	2017-10-24	25	Other province	KANDAL	Single		0	100	2	No	Someone else contributes	Yes	No	No	No	No	No		No	Poor	8	Sexual partner		Rent a room		Yes	Yes					1	Yes	Entertainment Worker (bar, karao		No
650	Siem Reap	Pingpharaday	2017-10-24	Sroy Theary	Sek Sreymom	Ly Socheat	2017-10-24	27	This province		Divoce		1	100	1	Yes	Only me								No	Very poor	2	Other	CHILD	Rent a room		Yes	Yes					120	No			No
651	Siem Reap	Pingpharaday	2017-10-24	Sroy Theary	Sek Sreymom	Ly Socheat	2017-10-24	29	Other province	PURSAT	Married		0	400	3	No	Only me								No	Medium	3	Husband		Rent a room		Yes	Yes					24	Yes	Other	CHEF	No
652	Siem Reap	Pingpharaday	2017-10-24	Sroy Theary	Sek Sreymom	Ly Socheat	2017-10-24	39	Other province	KAMPONG CHAM	Divoce		1	170	2	Yes	Only me								No	Medium	7	Parents		Rent a room		Yes	Yes					24	Yes	Entertainment Worker (bar, karao		No
[truncated: 292 more columns]
